# Supplementary material for: QOMIC: quantum optimization for motif identification
Source: Bioinform Adv. 2024 Dec 24;5(1):vbae208. doi: 10.1093/bioadv/vbae208 (PMC11725347; doi:10.1093/bioadv/vbae208)
Supplement: vbae208_Supplementary_Data [file vbae208_supplementary_data.zip]

Archive with 2 entries (2 files):
- Supplementary_Material_2.xlsx
- Supplementary_Material_1.pdf
