# Supplementary material for: QOMIC: quantum optimization for motif identification
Source: Bioinform Adv. 2024 Dec 24;5(1):vbae208. doi: 10.1093/bioadv/vbae208 (PMC11725347; doi:10.1093/bioadv/vbae208)
Supplement: vbae208_Supplementary_Data [file vbae208_supplementary_data.zip › Supplementary_Material_2.xlsx]

## Sheet: Export Summary
	This document was exported from Numbers. Each table was converted to an Excel worksheet. All other objects on each Numbers sheet were placed on separate worksheets. Please be aware that formula calculations may differ in Excel.
	Numbers Sheet Name	Numbers Table Name	Excel Worksheet Name
	ALS
		ALS	ALS - ALS
	Alzheimer
		Alzheimer	Alzheimer - Alzheimer
	Huntington
		Huntington	Huntington - Huntington
	MND
		MND	MND - MND
	Parkinson
		Parkinson	Parkinson - Parkinson

## Sheet: ALS - ALS
ALS
Disease	Disease_id	Gene	Gene_id	UniProt	Gene_Full_Name	Protein_Class	Score_gda
Amyotrophic Lateral Sclerosis	C0002736	C9orf72	203228	Q96LT7	C9orf72-SMCR8 complex subunit		0.8
Amyotrophic Lateral Sclerosis	C0002736	SOD1	6647	P00441	superoxide dismutase 1	Enzyme	0.8
Amyotrophic Lateral Sclerosis	C0002736	OPTN	10133	Q96CV9	optineurin		0.7
Amyotrophic Lateral Sclerosis	C0002736	UNC13A	23025	Q9UPW8	unc-13 homolog A		0.7
Amyotrophic Lateral Sclerosis	C0002736	TARDBP	23435	Q13148	TAR DNA binding protein		0.7
Amyotrophic Lateral Sclerosis	C0002736	FUS	2521	P35637	FUS RNA binding protein	Nucleic acid binding	0.7
Amyotrophic Lateral Sclerosis	C0002736	TBK1	29110	Q9UHD2	TANK binding kinase 1	Kinase	0.7
Amyotrophic Lateral Sclerosis	C0002736	PON1	5444	P27169	paraoxonase 1		0.7
Amyotrophic Lateral Sclerosis	C0002736	ATXN2	6311	Q99700	ataxin 2	Nucleic acid binding	0.7
Amyotrophic Lateral Sclerosis	C0002736	TAF15	8148	Q92804	TATA-box binding protein associated factor 15	Nucleic acid binding	0.7
Amyotrophic Lateral Sclerosis	C0002736	SQSTM1	8878	Q13501	sequestosome 1		0.7
Amyotrophic Lateral Sclerosis	C0002736	MATR3	9782	P43243	matrin 3		0.7
Amyotrophic Lateral Sclerosis	C0002736	CHMP2B	25978	Q9UQN3	charged multivesicular body protein 2B		0.68
Amyotrophic Lateral Sclerosis	C0002736	NEK1	4750	Q96PY6	NIMA related kinase 1	Kinase	0.68
Amyotrophic Lateral Sclerosis	C0002736	DAO	1610	P14920	D-amino acid oxidase		0.67
Amyotrophic Lateral Sclerosis	C0002736	CFAP410	755	O43822	cilia and flagella associated protein 410		0.62
Amyotrophic Lateral Sclerosis	C0002736	SIGMAR1	10280	Q99720	sigma non-opioid intracellular receptor 1		0.5
Amyotrophic Lateral Sclerosis	C0002736	DCTN1	1639	Q14203	dynactin subunit 1	Chaperone	0.5
Amyotrophic Lateral Sclerosis	C0002736	EPHA4	2043	P54764	EPH receptor A4	Kinase	0.5
Amyotrophic Lateral Sclerosis	C0002736	SETX	23064	Q7Z333	senataxin	Enzyme	0.5
Amyotrophic Lateral Sclerosis	C0002736	ANG	283	P03950	angiogenin		0.5
Amyotrophic Lateral Sclerosis	C0002736	UBQLN2	29978	Q9UHD9	ubiquilin 2		0.5
Amyotrophic Lateral Sclerosis	C0002736	HNRNPA1	3178	P09651	heterogeneous nuclear ribonucleoprotein A1		0.5
Amyotrophic Lateral Sclerosis	C0002736	CHCHD10	400916	Q8WYQ3	coiled-coil-helix-coiled-coil-helix domain containing 10		0.5
Amyotrophic Lateral Sclerosis	C0002736	NEFH	4744	P12036	neurofilament heavy		0.5
Amyotrophic Lateral Sclerosis	C0002736	PFN1	5216	P07737	profilin 1		0.5
Amyotrophic Lateral Sclerosis	C0002736	TREM2	54209	Q9NZC2	triggering receptor expressed on myeloid cells 2		0.5
Amyotrophic Lateral Sclerosis	C0002736	PRPH	5630	P41219	peripherin		0.5
Amyotrophic Lateral Sclerosis	C0002736	VCP	7415	P55072	valosin containing protein		0.5
Amyotrophic Lateral Sclerosis	C0002736	VAPB	9217	O95292	VAMP associated protein B and C	Transporter	0.5
Amyotrophic Lateral Sclerosis	C0002736	PPARGC1A	10891	Q9UBK2	PPARG coactivator 1 alpha	Transcription factor	0.49
Amyotrophic Lateral Sclerosis	C0002736	HNRNPA2B1	3181	P22626	heterogeneous nuclear ribonucleoprotein A2/B1		0.49
Amyotrophic Lateral Sclerosis	C0002736	DPP6	1804	P42658	dipeptidyl peptidase like 6	Enzyme	0.47
Amyotrophic Lateral Sclerosis	C0002736	CCNF	899	P41002	cyclin F	Enzyme modulator	0.46
Amyotrophic Lateral Sclerosis	C0002736	ANXA11	311	P50995	annexin A11		0.44
Amyotrophic Lateral Sclerosis	C0002736	ERBB4	2066	Q15303	erb-b2 receptor tyrosine kinase 4	Kinase	0.43
Amyotrophic Lateral Sclerosis	C0002736	GLE1	2733	Q53GS7	GLE1 RNA export mediator	Transporter	0.43
Amyotrophic Lateral Sclerosis	C0002736	GLT8D1	55830	Q68CQ7	glycosyltransferase 8 domain containing 1		0.43
Amyotrophic Lateral Sclerosis	C0002736	SCFD1	23256	Q8WVM8	sec1 family domain containing 1	Transporter	0.42
Amyotrophic Lateral Sclerosis	C0002736	FIG4	9896	Q92562	FIG4 phosphoinositide 5-phosphatase		0.42
Amyotrophic Lateral Sclerosis	C0002736	EWSR1	2130	Q01844	EWS RNA binding protein 1	Nucleic acid binding	0.4
Amyotrophic Lateral Sclerosis	C0002736	GFAP	2670	P14136	glial fibrillary acidic protein		0.4
Amyotrophic Lateral Sclerosis	C0002736	MOBP	4336	Q13875	myelin associated oligodendrocyte basic protein	Cellular structure	0.4
Amyotrophic Lateral Sclerosis	C0002736	PON2	5445	Q15165	paraoxonase 2		0.4
Amyotrophic Lateral Sclerosis	C0002736	PON3	5446	Q15166	paraoxonase 3		0.4
Amyotrophic Lateral Sclerosis	C0002736	SLC1A2	6506	P43004	solute carrier family 1 member 2	Transporter	0.4
Amyotrophic Lateral Sclerosis	C0002736	TP53	7157	P04637	tumor protein p53	Transcription factor	0.38
Amyotrophic Lateral Sclerosis	C0002736	ARHGEF28	64283	Q8N1W1	Rho guanine nucleotide exchange factor 28		0.37
Amyotrophic Lateral Sclerosis	C0002736	PTGS2	5743	P35354	prostaglandin-endoperoxide synthase 2	Enzyme	0.36
Amyotrophic Lateral Sclerosis	C0002736	SOD2	6648	P04179	superoxide dismutase 2	Enzyme	0.35
Amyotrophic Lateral Sclerosis	C0002736	GSR	2936	P00390	glutathione-disulfide reductase	Enzyme	0.32
Amyotrophic Lateral Sclerosis	C0002736	TNFRSF21	27242	O75509	TNF receptor superfamily member 21		0.31
Amyotrophic Lateral Sclerosis	C0002736	GSTP1	2950	P09211	glutathione S-transferase pi 1		0.31
Amyotrophic Lateral Sclerosis	C0002736	DBR1	51163	Q9UK59	debranching RNA lariats 1	Enzyme	0.31
Amyotrophic Lateral Sclerosis	C0002736	PLA2G4A	5321	P47712	phospholipase A2 group IVA	Enzyme	0.31
Amyotrophic Lateral Sclerosis	C0002736	CAMK1G	57172	Q96NX5	calcium/calmodulin dependent protein kinase IG	Kinase	0.31
Amyotrophic Lateral Sclerosis	C0002736	SLC6A1	6529	P30531	solute carrier family 6 member 1	Transporter	0.31
Amyotrophic Lateral Sclerosis	C0002736	CD40LG	959	P29965	CD40 ligand	Signaling	0.31
Amyotrophic Lateral Sclerosis	C0002736	ADARB1	104	P78563	adenosine deaminase RNA specific B1	Enzyme	0.3
Amyotrophic Lateral Sclerosis	C0002736	CASP3	836	P42574	caspase 3	Enzyme	0.29
Amyotrophic Lateral Sclerosis	C0002736	AQP4	361	P55087	aquaporin 4	Ion channel	0.27
Amyotrophic Lateral Sclerosis	C0002736	C3	718	P01024	complement C3	Enzyme modulator	0.24
Amyotrophic Lateral Sclerosis	C0002736	C5AR1	728	P21730	complement C5a receptor 1	G-protein coupled receptor	0.24
Amyotrophic Lateral Sclerosis	C0002736	NEFM	4741	P07197	neurofilament medium		0.22
Amyotrophic Lateral Sclerosis	C0002736	KIF1B	23095	O60333	kinesin family member 1B	Cellular structure	0.21
Amyotrophic Lateral Sclerosis	C0002736	MSTN	2660	O14793	myostatin	Signaling	0.21
Amyotrophic Lateral Sclerosis	C0002736	KCNJ10	3766	P78508	potassium inwardly rectifying channel subfamily J member 10	Ion channel	0.21
Amyotrophic Lateral Sclerosis	C0002736	BCL2L1	598	Q07817	BCL2 like 1	Signaling	0.21
Amyotrophic Lateral Sclerosis	C0002736	ZNF106	64397	Q9H2Y7	zinc finger protein 106		0.21
Amyotrophic Lateral Sclerosis	C0002736	CASP12	100506742	Q6UXS9	caspase 12 (gene/pseudogene)		0.2
Amyotrophic Lateral Sclerosis	C0002736	IGF1R	3480	P08069	insulin like growth factor 1 receptor	Kinase	0.2
Amyotrophic Lateral Sclerosis	C0002736	IGF2R	3482	P11717	insulin like growth factor 2 receptor	Receptor	0.2
Amyotrophic Lateral Sclerosis	C0002736	MAPT	4137	P10636	microtubule associated protein tau		0.2
Amyotrophic Lateral Sclerosis	C0002736	PSMC4	5704	P43686	proteasome 26S subunit, ATPase 4	Enzyme	0.2
Amyotrophic Lateral Sclerosis	C0002736	ALS2	57679	Q96Q42	alsin Rho guanine nucleotide exchange factor ALS2		0.2
Amyotrophic Lateral Sclerosis	C0002736	EPG5	57724	Q9HCE0	ectopic P-granules autophagy protein 5 homolog		0.2
Amyotrophic Lateral Sclerosis	C0002736	PTPRZ1	5803	P23471	protein tyrosine phosphatase receptor type Z1	Enzyme	0.2
Amyotrophic Lateral Sclerosis	C0002736	RARA	5914	P10276	retinoic acid receptor alpha	Nuclear receptor	0.2
Amyotrophic Lateral Sclerosis	C0002736	CASP9	842	P55211	caspase 9	Enzyme	0.2
Amyotrophic Lateral Sclerosis	C0002736	TUBA4A	7277	P68366	tubulin alpha 4a	Cellular structure	0.16
Amyotrophic Lateral Sclerosis	C0002736	KIFAP3	22920	Q92845	kinesin associated protein 3	Cellular structure	0.15
Amyotrophic Lateral Sclerosis	C0002736	KIF5A	3798	Q12840	kinesin family member 5A	Cellular structure	0.14
Amyotrophic Lateral Sclerosis	C0002736	TRPM7	54822	Q96QT4	transient receptor potential cation channel subfamily M member 7	Ion channel	0.13
Amyotrophic Lateral Sclerosis	C0002736	SARM1	23098	Q6SZW1	sterile alpha and TIR motif containing 1		0.12
Amyotrophic Lateral Sclerosis	C0002736	ATXN3	4287	P54252	ataxin 3	Enzyme	0.12
Amyotrophic Lateral Sclerosis	C0002736	PSEN1	5663	P49768	presenilin 1	Enzyme	0.12
Amyotrophic Lateral Sclerosis	C0002736	SPG11	80208	Q96JI7	SPG11 vesicle trafficking associated, spatacsin		0.12
Amyotrophic Lateral Sclerosis	C0002736	TNIP1	10318	Q15025	TNFAIP3 interacting protein 1		0.11
Amyotrophic Lateral Sclerosis	C0002736	SUSD2	56241	Q9UGT4	sushi domain containing 2		0.11
Amyotrophic Lateral Sclerosis	C0002736	MOB3B	79817	Q86TA1	MOB kinase activator 3B	Enzyme modulator	0.11
Amyotrophic Lateral Sclerosis	C0002736	KHDRBS1	10657	Q07666	KH RNA binding domain containing, signal transduction associated 1	Nucleic acid binding	0.1
Amyotrophic Lateral Sclerosis	C0002736	ARAP2	116984	Q8WZ64	ArfGAP with RhoGAP domain, ankyrin repeat and PH domain 2		0.1
Amyotrophic Lateral Sclerosis	C0002736	CNTF	1270	P26441	ciliary neurotrophic factor		0.1
Amyotrophic Lateral Sclerosis	C0002736	CPNE4	131034	Q96A23	copine 4		0.1
Amyotrophic Lateral Sclerosis	C0002736	CSF2	1437	P04141	colony stimulating factor 2	Signaling	0.1
Amyotrophic Lateral Sclerosis	C0002736	CST3	1471	P01034	cystatin C		0.1
Amyotrophic Lateral Sclerosis	C0002736	CENPV	201161	Q7Z7K6	centromere protein V		0.1
Amyotrophic Lateral Sclerosis	C0002736	ICE1	23379	Q9Y2F5	interactor of little elongation complex ELL subunit 1		0.1
Amyotrophic Lateral Sclerosis	C0002736	GRIP1	23426	Q9Y3R0	glutamate receptor interacting protein 1		0.1
Amyotrophic Lateral Sclerosis	C0002736	SRRM2	23524	Q9UQ35	serine/arginine repetitive matrix 2		0.1
Amyotrophic Lateral Sclerosis	C0002736	NUP62	23636	P37198	nucleoporin 62	Transporter	0.1
Amyotrophic Lateral Sclerosis	C0002736	GABPA	2551	Q06546	GA binding protein transcription factor subunit alpha	Transcription factor	0.1
Amyotrophic Lateral Sclerosis	C0002736	SUN3	256979	Q8TAQ9	Sad1 and UNC84 domain containing 3	Cellular structure	0.1
Amyotrophic Lateral Sclerosis	C0002736	SUN2	25777	Q9UH99	Sad1 and UNC84 domain containing 2	Cellular structure	0.1
Amyotrophic Lateral Sclerosis	C0002736	GDNF	2668	P39905	glial cell derived neurotrophic factor	Signaling	0.1
Amyotrophic Lateral Sclerosis	C0002736	STK36	27148	Q9NRP7	serine/threonine kinase 36	Kinase	0.1
Amyotrophic Lateral Sclerosis	C0002736	RBMS3	27303	Q6XE24	RNA binding motif single stranded interacting protein 3		0.1
Amyotrophic Lateral Sclerosis	C0002736	GRIA2	2891	P42262	glutamate ionotropic receptor AMPA type subunit 2	Ion channel	0.1
Amyotrophic Lateral Sclerosis	C0002736	GRN	2896	P28799	granulin precursor		0.1
Amyotrophic Lateral Sclerosis	C0002736	GTF2H1	2965	P32780	general transcription factor IIH subunit 1	Transcription factor	0.1
Amyotrophic Lateral Sclerosis	C0002736	HFE	3077	Q30201	homeostatic iron regulator		0.1
Amyotrophic Lateral Sclerosis	C0002736	NME9	347736	Q86XW9	NME/NM23 family member 9		0.1
Amyotrophic Lateral Sclerosis	C0002736	IGF1	3479	P05019	insulin like growth factor 1		0.1
Amyotrophic Lateral Sclerosis	C0002736	APOE	348	P02649	apolipoprotein E		0.1
Amyotrophic Lateral Sclerosis	C0002736	IGFALS	3483	P35858	insulin like growth factor binding protein acid labile subunit	Receptor	0.1
Amyotrophic Lateral Sclerosis	C0002736	APP	351	P05067	amyloid beta precursor protein	Enzyme modulator	0.1
Amyotrophic Lateral Sclerosis	C0002736	AR	367	P10275	androgen receptor	Nuclear receptor	0.1
Amyotrophic Lateral Sclerosis	C0002736	LAMA3	3909	Q16787	laminin subunit alpha 3	Enzyme modulator	0.1
Amyotrophic Lateral Sclerosis	C0002736	LAMC2	3918	Q13753	laminin subunit gamma 2	Enzyme modulator	0.1
Amyotrophic Lateral Sclerosis	C0002736	STMN1	3925	P16949	stathmin 1		0.1
Amyotrophic Lateral Sclerosis	C0002736	NEFL	4747	P07196	neurofilament light		0.1
Amyotrophic Lateral Sclerosis	C0002736	NFE2L2	4780	Q16236	nuclear factor, erythroid 2 like 2	Enzyme	0.1
Amyotrophic Lateral Sclerosis	C0002736	NUP98	4928	P52948	nucleoporin 98 and 96 precursor	Enzyme	0.1
Amyotrophic Lateral Sclerosis	C0002736	DCTN4	51164	Q9UJW0	dynactin subunit 4		0.1
Amyotrophic Lateral Sclerosis	C0002736	DCDC2	51473	Q9UHG0	doublecortin domain containing 2		0.1
Amyotrophic Lateral Sclerosis	C0002736	APTX	54840	Q7Z2E3	aprataxin	Nucleic acid binding	0.1
Amyotrophic Lateral Sclerosis	C0002736	PNO1	56902	Q9NRX1	partner of NOB1 homolog		0.1
Amyotrophic Lateral Sclerosis	C0002736	PTBP1	5725	P26599	polypyrimidine tract binding protein 1		0.1
Amyotrophic Lateral Sclerosis	C0002736	BCL2	596	P10415	BCL2 apoptosis regulator	Signaling	0.1
Amyotrophic Lateral Sclerosis	C0002736	ACTB	60	P60709	actin beta	Cellular structure	0.1
Amyotrophic Lateral Sclerosis	C0002736	BDNF	627	P23560	brain derived neurotrophic factor	Signaling	0.1
Amyotrophic Lateral Sclerosis	C0002736	SCN8A	6334	Q9UQD0	sodium voltage-gated channel alpha subunit 8	Ion channel	0.1
Amyotrophic Lateral Sclerosis	C0002736	ST3GAL3	6487	Q11203	ST3 beta-galactoside alpha-2,3-sialyltransferase 3		0.1
Amyotrophic Lateral Sclerosis	C0002736	SMN1	6606	Q16637	survival of motor neuron 1, telomeric	Epigenetic regulator	0.1
Amyotrophic Lateral Sclerosis	C0002736	SMN2	6607	Q16637	survival of motor neuron 2, centromeric		0.1
Amyotrophic Lateral Sclerosis	C0002736	SNCA	6622	P37840	synuclein alpha	Transporter	0.1
Amyotrophic Lateral Sclerosis	C0002736	SNRPN	6638	P63162;Q9Y675	small nuclear ribonucleoprotein polypeptide N	Nucleic acid binding	0.1
Amyotrophic Lateral Sclerosis	C0002736	TIAM1	7074	Q13009	TIAM Rac1 associated GEF 1		0.1
Amyotrophic Lateral Sclerosis	C0002736	TNF	7124	P01375	tumor necrosis factor	Signaling	0.1
Amyotrophic Lateral Sclerosis	C0002736	VEGFA	7422	P15692	vascular endothelial growth factor A	Signaling	0.1
Amyotrophic Lateral Sclerosis	C0002736	MAK16	84549	Q9BXY0	MAK16 homolog		0.1
Amyotrophic Lateral Sclerosis	C0002736	SNURF	8926	P63162;Q9Y675	SNRPN upstream reading frame		0.1
Amyotrophic Lateral Sclerosis	C0002736	ARHGEF2	9181	Q92974	Rho/Rac guanine nucleotide exchange factor 2		0.1
Amyotrophic Lateral Sclerosis	C0002736	NRXN1	9378	P58400;Q9ULB1	neurexin 1		0.1
Amyotrophic Lateral Sclerosis	C0002736	PIGL	9487	Q9Y2B2	phosphatidylinositol glycan anchor biosynthesis class L		0.1
Amyotrophic Lateral Sclerosis	C0002736	NPEPPS	9520	P55786	aminopeptidase puromycin sensitive	Enzyme	0.1
Amyotrophic Lateral Sclerosis	C0002736	GTPBP1	9567	O00178	GTP binding protein 1	Enzyme	0.1
Amyotrophic Lateral Sclerosis	C0002736	KIAA0040	9674	Q15053	KIAA0040		0.1
Amyotrophic Lateral Sclerosis	C0002736	KIAA0513	9764	O60268	KIAA0513		0.1
Amyotrophic Lateral Sclerosis	C0002736	WASHC5	9897	Q12768	WASH complex subunit 5	Transporter	0.1
Amyotrophic Lateral Sclerosis	C0002736	ADA	100	P00813	adenosine deaminase	Enzyme	0.09
Amyotrophic Lateral Sclerosis	C0002736	SIRT1	23411	Q96EB6	sirtuin 1	Epigenetic regulator	0.09
Amyotrophic Lateral Sclerosis	C0002736	GRM2	2912	Q14416	glutamate metabotropic receptor 2	G-protein coupled receptor	0.09
Amyotrophic Lateral Sclerosis	C0002736	IL6	3569	P05231	interleukin 6		0.09
Amyotrophic Lateral Sclerosis	C0002736	CCL2	6347	P13500	C-C motif chemokine ligand 2	Signaling	0.09
Amyotrophic Lateral Sclerosis	C0002736	CDK5	1020	Q00535	cyclin dependent kinase 5	Kinase	0.08
Amyotrophic Lateral Sclerosis	C0002736	P2RX7	5027	Q99572	purinergic receptor P2X 7	Ion channel	0.08
Amyotrophic Lateral Sclerosis	C0002736	MAPK1	5594	P28482	mitogen-activated protein kinase 1	Kinase	0.08
Amyotrophic Lateral Sclerosis	C0002736	TIA1	7072	P31483	TIA1 cytotoxic granule associated RNA binding protein		0.08
Amyotrophic Lateral Sclerosis	C0002736	GPNMB	10457	Q14956	glycoprotein nmb	Signaling	0.07
Amyotrophic Lateral Sclerosis	C0002736	CHGB	1114	P05060	chromogranin B		0.07
Amyotrophic Lateral Sclerosis	C0002736	CHI3L1	1116	P36222	chitinase 3 like 1		0.07
Amyotrophic Lateral Sclerosis	C0002736	CHIT1	1118	Q13231	chitinase 1		0.07
Amyotrophic Lateral Sclerosis	C0002736	PARP1	142	P09874	poly(ADP-ribose) polymerase 1		0.07
Amyotrophic Lateral Sclerosis	C0002736	GRM5	2915	P41594	glutamate metabotropic receptor 5	G-protein coupled receptor	0.07
Amyotrophic Lateral Sclerosis	C0002736	HTT	3064	P42858	huntingtin		0.07
Amyotrophic Lateral Sclerosis	C0002736	IL1B	3553	P01584	interleukin 1 beta		0.07
Amyotrophic Lateral Sclerosis	C0002736	MIR206	406989		microRNA 206		0.07
Amyotrophic Lateral Sclerosis	C0002736	P4HB	5034	P07237	prolyl 4-hydroxylase subunit beta		0.07
Amyotrophic Lateral Sclerosis	C0002736	TNFRSF1B	7133	P20333	TNF receptor superfamily member 1B		0.07
Amyotrophic Lateral Sclerosis	C0002736	RIPK1	8737	Q13546	receptor interacting serine/threonine kinase 1	Kinase	0.07
Amyotrophic Lateral Sclerosis	C0002736	CYBB	1536	P04839	cytochrome b-245 beta chain	Ion channel	0.06
Amyotrophic Lateral Sclerosis	C0002736	DECR1	1666	Q16698	2,4-dienoyl-CoA reductase 1	Enzyme	0.06
Amyotrophic Lateral Sclerosis	C0002736	EPO	2056	P01588	erythropoietin		0.06
Amyotrophic Lateral Sclerosis	C0002736	GRM1	2911	Q13255	glutamate metabotropic receptor 1	G-protein coupled receptor	0.06
Amyotrophic Lateral Sclerosis	C0002736	APEX1	328	P27695	apurinic/apyrimidinic endodeoxyribonuclease 1		0.06
Amyotrophic Lateral Sclerosis	C0002736	MCIDAS	345643	D6RGH6	multiciliate differentiation and DNA synthesis associated cell cycle protein		0.06
Amyotrophic Lateral Sclerosis	C0002736	LY6E	4061	Q16553	lymphocyte antigen 6 family member E		0.06
Amyotrophic Lateral Sclerosis	C0002736	MIR338	442906		microRNA 338		0.06
Amyotrophic Lateral Sclerosis	C0002736	ABCB1	5243	P08183	ATP binding cassette subfamily B member 1	Transporter	0.06
Amyotrophic Lateral Sclerosis	C0002736	ZNF512B	57473	Q96KM6	zinc finger protein 512B		0.06
Amyotrophic Lateral Sclerosis	C0002736	PINK1	65018	Q9BXM7	PTEN induced kinase 1	Kinase	0.06
Amyotrophic Lateral Sclerosis	C0002736	VGF	7425	O15240	VGF nerve growth factor inducible		0.06
Amyotrophic Lateral Sclerosis	C0002736	TANK	10010	Q92844	TRAF family member associated NFKB activator		0.05
Amyotrophic Lateral Sclerosis	C0002736	DNM1L	10059	O00429	dynamin 1 like	Enzyme modulator	0.05
Amyotrophic Lateral Sclerosis	C0002736	PSIP1	11168	O75475	PC4 and SFRS1 interacting protein 1	Signaling	0.05
Amyotrophic Lateral Sclerosis	C0002736	TUSC2	11334	O75896	tumor suppressor 2, mitochondrial calcium regulator		0.05
Amyotrophic Lateral Sclerosis	C0002736	NLRP3	114548	Q96P20	NLR family pyrin domain containing 3		0.05
Amyotrophic Lateral Sclerosis	C0002736	RBM45	129831	Q8IUH3	RNA binding motif protein 45		0.05
Amyotrophic Lateral Sclerosis	C0002736	MAPK14	1432	Q16539	mitogen-activated protein kinase 14	Kinase	0.05
Amyotrophic Lateral Sclerosis	C0002736	CSF3	1440	P09919	colony stimulating factor 3		0.05
Amyotrophic Lateral Sclerosis	C0002736	CUX1	1523	P39880;Q13948	cut like homeobox 1	Transcription factor	0.05
Amyotrophic Lateral Sclerosis	C0002736	FGF2	2247	P09038	fibroblast growth factor 2	Signaling	0.05
Amyotrophic Lateral Sclerosis	C0002736	SMUG1	23583	Q53HV7	single-strand-selective monofunctional uracil-DNA glycosylase 1		0.05
Amyotrophic Lateral Sclerosis	C0002736	RNF19A	25897	Q9NV58	ring finger protein 19A, RBR E3 ubiquitin protein ligase	Enzyme	0.05
Amyotrophic Lateral Sclerosis	C0002736	SS18L1	26039	O75177	SS18L1 subunit of BAF chromatin remodeling complex	Nucleic acid binding	0.05
Amyotrophic Lateral Sclerosis	C0002736	SIGLEC7	27036	Q9Y286	sialic acid binding Ig like lectin 7	Receptor	0.05
Amyotrophic Lateral Sclerosis	C0002736	GRIA1	2890	P42261	glutamate ionotropic receptor AMPA type subunit 1	Ion channel	0.05
Amyotrophic Lateral Sclerosis	C0002736	HCLS1	3059	P14317	hematopoietic cell-specific Lyn substrate 1	Cellular structure	0.05
Amyotrophic Lateral Sclerosis	C0002736	HGF	3082	P14210	hepatocyte growth factor	Enzyme	0.05
Amyotrophic Lateral Sclerosis	C0002736	NRG1	3084	Q02297	neuregulin 1	Signaling	0.05
Amyotrophic Lateral Sclerosis	C0002736	HSPB1	3315	P04792	heat shock protein family B (small) member 1		0.05
Amyotrophic Lateral Sclerosis	C0002736	IL2RB	3560	P14784	interleukin 2 receptor subunit beta	Receptor	0.05
Amyotrophic Lateral Sclerosis	C0002736	LMNB1	4001	P20700	lamin B1		0.05
Amyotrophic Lateral Sclerosis	C0002736	MMP9	4318	P14780	matrix metallopeptidase 9	Enzyme	0.05
Amyotrophic Lateral Sclerosis	C0002736	NGF	4803	P01138	nerve growth factor	Signaling	0.05
Amyotrophic Lateral Sclerosis	C0002736	RAN	5901	P62826	RAN, member RAS oncogene family	Enzyme modulator	0.05
Amyotrophic Lateral Sclerosis	C0002736	SFPQ	6421	P23246	splicing factor proline and glutamine rich	Nucleic acid binding	0.05
Amyotrophic Lateral Sclerosis	C0002736	TCF3	6929	P15923	transcription factor 3	Transcription factor	0.05
Amyotrophic Lateral Sclerosis	C0002736	XBP1	7494	P17861	X-box binding protein 1		0.05
Amyotrophic Lateral Sclerosis	C0002736	CASP1	834	P29466	caspase 1	Enzyme	0.05
Amyotrophic Lateral Sclerosis	C0002736	KHSRP	8570	Q92945	KH-type splicing regulatory protein	Enzyme	0.05
Amyotrophic Lateral Sclerosis	C0002736	ADIPOQ	9370	Q15848	adiponectin, C1Q and collagen domain containing		0.05
Amyotrophic Lateral Sclerosis	C0002736	ATG5	9474	Q9H1Y0	autophagy related 5	Transporter	0.05
Amyotrophic Lateral Sclerosis	C0002736	ATXN2-AS	102723619		ATXN2 antisense RNA		0.04
Amyotrophic Lateral Sclerosis	C0002736	SEMA3A	10371	Q14563	semaphorin 3A	Signaling	0.04
Amyotrophic Lateral Sclerosis	C0002736	TPPP	11076	O94811	tubulin polymerization promoting protein	Cellular structure	0.04
Amyotrophic Lateral Sclerosis	C0002736	CHGA	1113	P10645	chromogranin A		0.04
Amyotrophic Lateral Sclerosis	C0002736	NIPA1	123606	Q7RTP0	NIPA magnesium transporter 1	Transporter	0.04
Amyotrophic Lateral Sclerosis	C0002736	CNR2	1269	P34972	cannabinoid receptor 2	G-protein coupled receptor	0.04
Amyotrophic Lateral Sclerosis	C0002736	ZNF569	148266	Q5MCW4	zinc finger protein 569		0.04
Amyotrophic Lateral Sclerosis	C0002736	CX3CR1	1524	P49238	C-X3-C motif chemokine receptor 1	G-protein coupled receptor	0.04
Amyotrophic Lateral Sclerosis	C0002736	EDN1	1906	P05305	endothelin 1	Signaling	0.04
Amyotrophic Lateral Sclerosis	C0002736	AIF1	199	P55008	allograft inflammatory factor 1	Calcium-binding protein	0.04
Amyotrophic Lateral Sclerosis	C0002736	EPHB2	2048	P29323	EPH receptor B2	Kinase	0.04
Amyotrophic Lateral Sclerosis	C0002736	ERN1	2081	O75460	endoplasmic reticulum to nucleus signaling 1	Kinase	0.04
Amyotrophic Lateral Sclerosis	C0002736	ATF6	22926	P18850	activating transcription factor 6		0.04
Amyotrophic Lateral Sclerosis	C0002736	FMR1	2332	Q06787	FMRP translational regulator 1	Nucleic acid binding	0.04
Amyotrophic Lateral Sclerosis	C0002736	ZNF629	23361	Q9UEG4	zinc finger protein 629	Transcription factor	0.04
Amyotrophic Lateral Sclerosis	C0002736	ASPM	259266	Q8IZT6	abnormal spindle microtubule assembly		0.04
Amyotrophic Lateral Sclerosis	C0002736	ZNF763	284390	Q0D2J5	zinc finger protein 763		0.04
Amyotrophic Lateral Sclerosis	C0002736	A1CF	29974	Q9NQ94	APOBEC1 complementation factor		0.04
Amyotrophic Lateral Sclerosis	C0002736	HRES1	3272	P13985	HTLV-1 related endogenous sequence		0.04
Amyotrophic Lateral Sclerosis	C0002736	HSF1	3297	Q00613	heat shock transcription factor 1	Transcription factor	0.04
Amyotrophic Lateral Sclerosis	C0002736	HSPA4	3308	P34932	heat shock protein family A (Hsp70) member 4		0.04
Amyotrophic Lateral Sclerosis	C0002736	TMEM189	387521	A5PLL7;Q13404	transmembrane protein 189		0.04
Amyotrophic Lateral Sclerosis	C0002736	TMEM189-UBE2V1	387522	A5PLL7;Q13404	TMEM189-UBE2V1 readthrough		0.04
Amyotrophic Lateral Sclerosis	C0002736	LCN2	3934	P80188	lipocalin 2	Enzyme	0.04
Amyotrophic Lateral Sclerosis	C0002736	LGALS3	3958	P17931	galectin 3	Signaling	0.04
Amyotrophic Lateral Sclerosis	C0002736	ASIP	434	P42127	agouti signaling protein	Signaling	0.04
Amyotrophic Lateral Sclerosis	C0002736	ASPA	443	P45381	aspartoacylase		0.04
Amyotrophic Lateral Sclerosis	C0002736	MST1	4485	P26927	macrophage stimulating 1	Enzyme	0.04
Amyotrophic Lateral Sclerosis	C0002736	NAIP	4671	Q13075	NLR family apoptosis inhibitory protein		0.04
Amyotrophic Lateral Sclerosis	C0002736	CHCHD2	51142	Q9Y6H1	coiled-coil-helix-coiled-coil-helix domain containing 2		0.04
Amyotrophic Lateral Sclerosis	C0002736	PPARG	5468	P37231	peroxisome proliferator activated receptor gamma	Nuclear receptor	0.04
Amyotrophic Lateral Sclerosis	C0002736	TMED9	54732	Q9BVK6	transmembrane p24 trafficking protein 9	Transporter	0.04
Amyotrophic Lateral Sclerosis	C0002736	OXR1	55074	Q8N573	oxidation resistance 1		0.04
Amyotrophic Lateral Sclerosis	C0002736	ELP3	55140	Q9H9T3	elongator acetyltransferase complex subunit 3	Enzyme	0.04
Amyotrophic Lateral Sclerosis	C0002736	ZNF253	56242	O75346	zinc finger protein 253		0.04
Amyotrophic Lateral Sclerosis	C0002736	RNASE4	6038	P34096	ribonuclease A family member 4		0.04
Amyotrophic Lateral Sclerosis	C0002736	RREB1	6239	Q92766	ras responsive element binding protein 1		0.04
Amyotrophic Lateral Sclerosis	C0002736	RRM2	6241	P31350	ribonucleotide reductase regulatory subunit M2	Enzyme	0.04
Amyotrophic Lateral Sclerosis	C0002736	HNRNPA1P10	664709		heterogeneous nuclear ribonucleoprotein A1 pseudogene 10		0.04
Amyotrophic Lateral Sclerosis	C0002736	TGM2	7052	P21980	transglutaminase 2	Enzyme	0.04
Amyotrophic Lateral Sclerosis	C0002736	THY1	7070	P04216	Thy-1 cell surface antigen		0.04
Amyotrophic Lateral Sclerosis	C0002736	TLR4	7099	O00206	toll like receptor 4		0.04
Amyotrophic Lateral Sclerosis	C0002736	TTR	7276	P02766	transthyretin	Transporter	0.04
Amyotrophic Lateral Sclerosis	C0002736	UBE2V1	7335	A5PLL7;Q13404	ubiquitin conjugating enzyme E2 V1		0.04
Amyotrophic Lateral Sclerosis	C0002736	VDAC1	7416	P21796	voltage dependent anion channel 1		0.04
Amyotrophic Lateral Sclerosis	C0002736	ZNF436	80818	Q9C0F3	zinc finger protein 436	Transcription factor	0.04
Amyotrophic Lateral Sclerosis	C0002736	ROPN1L	83853	Q96C74	rhophilin associated tail protein 1 like		0.04
Amyotrophic Lateral Sclerosis	C0002736	CAT	847	P04040	catalase	Enzyme	0.04
Amyotrophic Lateral Sclerosis	C0002736	CDK5R1	8851	Q15078	cyclin dependent kinase 5 regulatory subunit 1	Enzyme modulator	0.04
Amyotrophic Lateral Sclerosis	C0002736	MSC	9242	O60682	musculin		0.04
Amyotrophic Lateral Sclerosis	C0002736	KEAP1	9817	Q14145	kelch like ECH associated protein 1		0.04
Amyotrophic Lateral Sclerosis	C0002736	RBM8A	9939	Q9Y5S9	RNA binding motif protein 8A		0.04
Amyotrophic Lateral Sclerosis	C0002736	CCS	9973	O14618	copper chaperone for superoxide dismutase	Enzyme	0.04
Amyotrophic Lateral Sclerosis	C0002736	ADAR	103	P55265	adenosine deaminase RNA specific	Enzyme	0.03
Amyotrophic Lateral Sclerosis	C0002736	CLEC10A	10462	Q8IUN9	C-type lectin domain containing 10A	Receptor	0.03
Amyotrophic Lateral Sclerosis	C0002736	SLC35A1	10559	P78382	solute carrier family 35 member A1	Transporter	0.03
Amyotrophic Lateral Sclerosis	C0002736	AHSA1	10598	O95433	activator of HSP90 ATPase activity 1		0.03
Amyotrophic Lateral Sclerosis	C0002736	CST12P	106478911		cystatin 12, pseudogene		0.03
Amyotrophic Lateral Sclerosis	C0002736	ADCYAP1	116	P18509	adenylate cyclase activating polypeptide 1	Signaling	0.03
Amyotrophic Lateral Sclerosis	C0002736	LRRK2	120892	Q5S007	leucine rich repeat kinase 2	Kinase	0.03
Amyotrophic Lateral Sclerosis	C0002736	CRK	1398	P46108	CRK proto-oncogene, adaptor protein		0.03
Amyotrophic Lateral Sclerosis	C0002736	CRP	1401	P02741	C-reactive protein		0.03
Amyotrophic Lateral Sclerosis	C0002736	CS	1431	O75390	citrate synthase	Enzyme	0.03
Amyotrophic Lateral Sclerosis	C0002736	CTNNB1	1499	P35222	catenin beta 1		0.03
Amyotrophic Lateral Sclerosis	C0002736	CYP27A1	1593	Q02318	cytochrome P450 family 27 subfamily A member 1	Enzyme	0.03
Amyotrophic Lateral Sclerosis	C0002736	DES	1674	P17661	desmin		0.03
Amyotrophic Lateral Sclerosis	C0002736	AGER	177	Q15109	advanced glycosylation end-product specific receptor	Receptor	0.03
Amyotrophic Lateral Sclerosis	C0002736	EGFR	1956	P00533	epidermal growth factor receptor	Kinase	0.03
Amyotrophic Lateral Sclerosis	C0002736	ALAD	210	P13716	aminolevulinate dehydratase	Enzyme	0.03
Amyotrophic Lateral Sclerosis	C0002736	FXN	2395	Q16595	frataxin	Enzyme	0.03
Amyotrophic Lateral Sclerosis	C0002736	MTOR	2475	P42345	mechanistic target of rapamycin kinase	Kinase	0.03
Amyotrophic Lateral Sclerosis	C0002736	GAPDH	2597	P04406	glyceraldehyde-3-phosphate dehydrogenase	Enzyme	0.03
Amyotrophic Lateral Sclerosis	C0002736	POLDIP2	26073	Q9Y2S7	DNA polymerase delta interacting protein 2		0.03
Amyotrophic Lateral Sclerosis	C0002736	HSPB8	26353	Q9UJY1	heat shock protein family B (small) member 8		0.03
Amyotrophic Lateral Sclerosis	C0002736	ANPEP	290	P15144	alanyl aminopeptidase, membrane	Enzyme	0.03
Amyotrophic Lateral Sclerosis	C0002736	PDIA3	2923	P30101	protein disulfide isomerase family A member 3		0.03
Amyotrophic Lateral Sclerosis	C0002736	HIF1A	3091	Q16665	hypoxia inducible factor 1 subunit alpha	Transcription factor	0.03
Amyotrophic Lateral Sclerosis	C0002736	HNRNPC	3183	P07910	heterogeneous nuclear ribonucleoprotein C		0.03
Amyotrophic Lateral Sclerosis	C0002736	HNRNPH1	3187	P31943	heterogeneous nuclear ribonucleoprotein H1	Nucleic acid binding	0.03
Amyotrophic Lateral Sclerosis	C0002736	HNRNPH2	3188	P55795	heterogeneous nuclear ribonucleoprotein H2	Nucleic acid binding	0.03
Amyotrophic Lateral Sclerosis	C0002736	PRMT1	3276	Q99873	protein arginine methyltransferase 1	Epigenetic regulator	0.03
Amyotrophic Lateral Sclerosis	C0002736	IFNG	3458	P01579	interferon gamma		0.03
Amyotrophic Lateral Sclerosis	C0002736	IL4	3565	P05112	interleukin 4		0.03
Amyotrophic Lateral Sclerosis	C0002736	CXCL8	3576	P10145	C-X-C motif chemokine ligand 8	Signaling	0.03
Amyotrophic Lateral Sclerosis	C0002736	TNPO1	3842	Q92973	transportin 1	Transporter	0.03
Amyotrophic Lateral Sclerosis	C0002736	LGALS1	3956	P09382	galectin 1	Signaling	0.03
Amyotrophic Lateral Sclerosis	C0002736	MIR155	406947		microRNA 155		0.03
Amyotrophic Lateral Sclerosis	C0002736	MSMB	4477	P08118	microseminoprotein beta	Signaling	0.03
Amyotrophic Lateral Sclerosis	C0002736	COX2	4513	P00403	cytochrome c oxidase subunit II	Enzyme	0.03
Amyotrophic Lateral Sclerosis	C0002736	NOS1	4842	P29475	nitric oxide synthase 1		0.03
Amyotrophic Lateral Sclerosis	C0002736	NOS2	4843	P35228	nitric oxide synthase 2		0.03
Amyotrophic Lateral Sclerosis	C0002736	NTF3	4908	P20783	neurotrophin 3	Signaling	0.03
Amyotrophic Lateral Sclerosis	C0002736	P2RX4	5025	Q99571	purinergic receptor P2X 4	Ion channel	0.03
Amyotrophic Lateral Sclerosis	C0002736	FOXP3	50943	Q9BZS1	forkhead box P3		0.03
Amyotrophic Lateral Sclerosis	C0002736	FIS1	51024	Q9Y3D6	fission, mitochondrial 1		0.03
Amyotrophic Lateral Sclerosis	C0002736	VPS54	51542	Q9P1Q0	VPS54 subunit of GARP complex	Transporter	0.03
Amyotrophic Lateral Sclerosis	C0002736	PIN1	5300	Q13526	peptidylprolyl cis/trans isomerase, NIMA-interacting 1		0.03
Amyotrophic Lateral Sclerosis	C0002736	TMEM106B	54664	Q9NUM4	transmembrane protein 106B		0.03
Amyotrophic Lateral Sclerosis	C0002736	CASZ1	54897	Q86V15	castor zinc finger 1	Transcription factor	0.03
Amyotrophic Lateral Sclerosis	C0002736	PTPA	5524	Q15257	protein phosphatase 2 phosphatase activator	Enzyme modulator	0.03
Amyotrophic Lateral Sclerosis	C0002736	MAP2K5	5607	Q13163	mitogen-activated protein kinase kinase 5	Kinase	0.03
Amyotrophic Lateral Sclerosis	C0002736	PRNP	5621	F7VJQ1;P04156	prion protein		0.03
Amyotrophic Lateral Sclerosis	C0002736	RTN4	57142	Q9NQC3	reticulon 4		0.03
Amyotrophic Lateral Sclerosis	C0002736	SUGP1	57794	Q8IWZ8	SURP and G-patch domain containing 1	Nucleic acid binding	0.03
Amyotrophic Lateral Sclerosis	C0002736	RAG2	5897	P55895	recombination activating 2		0.03
Amyotrophic Lateral Sclerosis	C0002736	RNASE1	6035	P07998	ribonuclease A family member 1, pancreatic		0.03
Amyotrophic Lateral Sclerosis	C0002736	RNASEL	6041	Q05823	ribonuclease L	Kinase	0.03
Amyotrophic Lateral Sclerosis	C0002736	RRM1	6240	P23921	ribonucleotide reductase catalytic subunit M1	Enzyme	0.03
Amyotrophic Lateral Sclerosis	C0002736	S100A6	6277	P06703	S100 calcium binding protein A6	Calcium-binding protein	0.03
Amyotrophic Lateral Sclerosis	C0002736	S100B	6285	P04271	S100 calcium binding protein B	Calcium-binding protein	0.03
Amyotrophic Lateral Sclerosis	C0002736	SLC1A1	6505	P43005	solute carrier family 1 member 1	Transporter	0.03
Amyotrophic Lateral Sclerosis	C0002736	SOX2	6657	P48431	SRY-box transcription factor 2	Transcription factor	0.03
Amyotrophic Lateral Sclerosis	C0002736	STAT3	6774	P40763	signal transducer and activator of transcription 3	Nucleic acid binding	0.03
Amyotrophic Lateral Sclerosis	C0002736	TFAM	7019	Q00059	transcription factor A, mitochondrial		0.03
Amyotrophic Lateral Sclerosis	C0002736	TGFB1	7040	P01137	transforming growth factor beta 1	Signaling	0.03
Amyotrophic Lateral Sclerosis	C0002736	SUMO1	7341	P63165	small ubiquitin like modifier 1		0.03
Amyotrophic Lateral Sclerosis	C0002736	VRK1	7443	Q99986	VRK serine/threonine kinase 1	Kinase	0.03
Amyotrophic Lateral Sclerosis	C0002736	AIMP2	7965	Q13155	aminoacyl tRNA synthetase complex interacting multifunctional protein 2		0.03
Amyotrophic Lateral Sclerosis	C0002736	C19orf12	83636	Q9NSK7	chromosome 19 open reading frame 12		0.03
Amyotrophic Lateral Sclerosis	C0002736	TMPRSS13	84000	Q9BYE2	transmembrane serine protease 13	Enzyme	0.03
Amyotrophic Lateral Sclerosis	C0002736	ELP1	8518	O95163	elongator complex protein 1	Enzyme modulator	0.03
Amyotrophic Lateral Sclerosis	C0002736	LMLN	89782	Q96KR4	leishmanolysin like peptidase	Enzyme	0.03
Amyotrophic Lateral Sclerosis	C0002736	VAPA	9218	Q9P0L0	VAMP associated protein A	Transporter	0.03
Amyotrophic Lateral Sclerosis	C0002736	GRAP2	9402	O75791	GRB2 related adaptor protein 2		0.03
Amyotrophic Lateral Sclerosis	C0002736	GAL3ST1	9514	Q99999	galactose-3-O-sulfotransferase 1		0.03
Amyotrophic Lateral Sclerosis	C0002736	HNRNPDL	9987	O14979	heterogeneous nuclear ribonucleoprotein D like		0.03
Amyotrophic Lateral Sclerosis	C0002736	AKT3	10000	Q9Y243	AKT serine/threonine kinase 3	Kinase	0.02
Amyotrophic Lateral Sclerosis	C0002736	HDAC6	10013	Q9UBN7	histone deacetylase 6	Epigenetic regulator	0.02
Amyotrophic Lateral Sclerosis	C0002736	MIR1825	100302183		microRNA 1825		0.02
Amyotrophic Lateral Sclerosis	C0002736	CHAF1A	10036	Q13111	chromatin assembly factor 1 subunit A	Nucleic acid binding	0.02
Amyotrophic Lateral Sclerosis	C0002736	LINC01672	100505887		long intergenic non-protein coding RNA 1672		0.02
Amyotrophic Lateral Sclerosis	C0002736	ERVK-2	100616100		endogenous retrovirus group K member 2		0.02
Amyotrophic Lateral Sclerosis	C0002736	ERVK-12	100616442		endogenous retrovirus group K member 12		0.02
Amyotrophic Lateral Sclerosis	C0002736	ERVK-22	100616445		endogenous retrovirus group K member 22		0.02
Amyotrophic Lateral Sclerosis	C0002736	ERVK-11	100862688		endogenous retrovirus group K member 11		0.02
Amyotrophic Lateral Sclerosis	C0002736	ALYREF	10189	Q86V81	Aly/REF export factor	Nucleic acid binding	0.02
Amyotrophic Lateral Sclerosis	C0002736	TSHZ1	10194	Q6ZSZ6	teashirt zinc finger homeobox 1	Transcription factor	0.02
Amyotrophic Lateral Sclerosis	C0002736	SPAG11B	10407	Q08648;Q6PDA7	sperm associated antigen 11B		0.02
Amyotrophic Lateral Sclerosis	C0002736	CFDP1	10428	Q9UEE9	craniofacial development protein 1		0.02
Amyotrophic Lateral Sclerosis	C0002736	NOP56	10528	O00567	NOP56 ribonucleoprotein	Nucleic acid binding	0.02
Amyotrophic Lateral Sclerosis	C0002736	ATG7	10533	O95352	autophagy related 7	Enzyme	0.02
Amyotrophic Lateral Sclerosis	C0002736	MTCO2P12	107075310		MT-CO2 pseudogene 12		0.02
Amyotrophic Lateral Sclerosis	C0002736	CCL27	10850	Q9Y4X3	C-C motif chemokine ligand 27	Signaling	0.02
Amyotrophic Lateral Sclerosis	C0002736	RIPK3	11035	Q9Y572	receptor interacting serine/threonine kinase 3	Kinase	0.02
Amyotrophic Lateral Sclerosis	C0002736	STMN2	11075	Q93045	stathmin 2		0.02
Amyotrophic Lateral Sclerosis	C0002736	CHI3L2	1117	Q15782	chitinase 3 like 2		0.02
Amyotrophic Lateral Sclerosis	C0002736	DDX20	11218	Q9UHI6	DEAD-box helicase 20		0.02
Amyotrophic Lateral Sclerosis	C0002736	PRRT2	112476	Q7Z6L0	proline rich transmembrane protein 2		0.02
Amyotrophic Lateral Sclerosis	C0002736	SLC52A3	113278	Q9NQ40	solute carrier family 52 member 3	Transporter	0.02
Amyotrophic Lateral Sclerosis	C0002736	FBXO32	114907	Q969P5	F-box protein 32		0.02
Amyotrophic Lateral Sclerosis	C0002736	CLU	1191	P10909	clusterin		0.02
Amyotrophic Lateral Sclerosis	C0002736	SLCO6A1	133482	Q86UG4	solute carrier organic anion transporter family member 6A1	Transporter	0.02
Amyotrophic Lateral Sclerosis	C0002736	CP	1356	P00450	ceruloplasmin	Enzyme	0.02
Amyotrophic Lateral Sclerosis	C0002736	CREBBP	1387	Q92793	CREB binding protein		0.02
Amyotrophic Lateral Sclerosis	C0002736	CRMP1	1400	Q14194	collapsin response mediator protein 1	Enzyme	0.02
Amyotrophic Lateral Sclerosis	C0002736	CTBS	1486	Q01459	chitobiase		0.02
Amyotrophic Lateral Sclerosis	C0002736	CTF1	1489	Q16619	cardiotrophin 1		0.02
Amyotrophic Lateral Sclerosis	C0002736	CCN2	1490	P29279	cellular communication network factor 2	Signaling	0.02
Amyotrophic Lateral Sclerosis	C0002736	DNMT1	1786	P26358	DNA methyltransferase 1	Epigenetic regulator	0.02
Amyotrophic Lateral Sclerosis	C0002736	EGF	1950	P01133	epidermal growth factor		0.02
Amyotrophic Lateral Sclerosis	C0002736	EIF4G2	1982	P78344	eukaryotic translation initiation factor 4 gamma 2	Nucleic acid binding	0.02
Amyotrophic Lateral Sclerosis	C0002736	EPHA1	2041	P21709	EPH receptor A1	Kinase	0.02
Amyotrophic Lateral Sclerosis	C0002736	EPHA3	2042	P29320	EPH receptor A3	Kinase	0.02
Amyotrophic Lateral Sclerosis	C0002736	AKT1	207	P31749	AKT serine/threonine kinase 1	Kinase	0.02
Amyotrophic Lateral Sclerosis	C0002736	ALB	213	P02768	albumin	Transporter	0.02
Amyotrophic Lateral Sclerosis	C0002736	FCGR3A	2214	P08637	Fc fragment of IgG receptor IIIa	Cell adhesion	0.02
Amyotrophic Lateral Sclerosis	C0002736	FCGR3B	2215	O75015	Fc fragment of IgG receptor IIIb	Cell adhesion	0.02
Amyotrophic Lateral Sclerosis	C0002736	FNDC3A	22862	Q9Y2H6	fibronectin type III domain containing 3A		0.02
Amyotrophic Lateral Sclerosis	C0002736	SIRT2	22933	Q8IXJ6	sirtuin 2	Epigenetic regulator	0.02
Amyotrophic Lateral Sclerosis	C0002736	FMO1	2326	Q01740	flavin containing dimethylaniline monoxygenase 1	Enzyme	0.02
Amyotrophic Lateral Sclerosis	C0002736	FN1	2335	P02751	fibronectin 1	Signaling	0.02
Amyotrophic Lateral Sclerosis	C0002736	ATP13A2	23400	Q9NQ11	ATPase cation transporting 13A2		0.02
Amyotrophic Lateral Sclerosis	C0002736	SIRT3	23410	Q9NTG7	sirtuin 3	Epigenetic regulator	0.02
Amyotrophic Lateral Sclerosis	C0002736	DAPK2	23604	Q9UIK4	death associated protein kinase 2	Kinase	0.02
Amyotrophic Lateral Sclerosis	C0002736	ABL1	25	P00519	ABL proto-oncogene 1, non-receptor tyrosine kinase	Kinase	0.02
Amyotrophic Lateral Sclerosis	C0002736	ALPP	250	P05187	alkaline phosphatase, placental	Enzyme	0.02
Amyotrophic Lateral Sclerosis	C0002736	ALS3	253		amyotrophic lateral sclerosis 3 (autosomal dominant)		0.02
Amyotrophic Lateral Sclerosis	C0002736	RAB3GAP2	25782	Q9H2M9	RAB3 GTPase activating non-catalytic protein subunit 2	Enzyme modulator	0.02
Amyotrophic Lateral Sclerosis	C0002736	GAP43	2596	P17677	growth associated protein 43		0.02
Amyotrophic Lateral Sclerosis	C0002736	ATRNL1	26033	Q5VV63	attractin like 1	Enzyme modulator	0.02
Amyotrophic Lateral Sclerosis	C0002736	GARS1	2617	P41250	glycyl-tRNA synthetase 1	Enzyme	0.02
Amyotrophic Lateral Sclerosis	C0002736	PHGDH	26227	O43175	phosphoglycerate dehydrogenase	Enzyme	0.02
Amyotrophic Lateral Sclerosis	C0002736	GH1	2688	P01241	growth hormone 1	Signaling	0.02
Amyotrophic Lateral Sclerosis	C0002736	PDLIM3	27295	Q53GG5	PDZ and LIM domain 3	Cellular structure	0.02
Amyotrophic Lateral Sclerosis	C0002736	HPGDS	27306	O60760	hematopoietic prostaglandin D synthase		0.02
Amyotrophic Lateral Sclerosis	C0002736	GLS	2744	O94925	glutaminase	Enzyme	0.02
Amyotrophic Lateral Sclerosis	C0002736	NEAT1	283131		nuclear paraspeckle assembly transcript 1		0.02
Amyotrophic Lateral Sclerosis	C0002736	GPX3	2878	P22352	glutathione peroxidase 3	Enzyme	0.02
Amyotrophic Lateral Sclerosis	C0002736	DBNL	28988	Q9UJU6	drebrin like	Cellular structure	0.02
Amyotrophic Lateral Sclerosis	C0002736	PADI1	29943	Q9ULC6	peptidyl arginine deiminase 1		0.02
Amyotrophic Lateral Sclerosis	C0002736	UBQLN1	29979	Q9UMX0	ubiquilin 1		0.02
Amyotrophic Lateral Sclerosis	C0002736	HDAC1	3065	Q13547	histone deacetylase 1	Epigenetic regulator	0.02
Amyotrophic Lateral Sclerosis	C0002736	KCNIP3	30818	Q9Y2W7	potassium voltage-gated channel interacting protein 3	Ion channel	0.02
Amyotrophic Lateral Sclerosis	C0002736	PIK3R4	30849	Q99570	phosphoinositide-3-kinase regulatory subunit 4	Kinase	0.02
Amyotrophic Lateral Sclerosis	C0002736	HMGB1	3146	P09429	high mobility group box 1	Nucleic acid binding	0.02
Amyotrophic Lateral Sclerosis	C0002736	HMOX1	3162	P09601	heme oxygenase 1		0.02
Amyotrophic Lateral Sclerosis	C0002736	DNAJB2	3300	P25686	DnaJ heat shock protein family (Hsp40) member B2		0.02
Amyotrophic Lateral Sclerosis	C0002736	XIAP	331	P98170	X-linked inhibitor of apoptosis	Enzyme modulator	0.02
Amyotrophic Lateral Sclerosis	C0002736	IGF2	3481	P01344	insulin like growth factor 2		0.02
Amyotrophic Lateral Sclerosis	C0002736	APRT	353	P07741	adenine phosphoribosyltransferase		0.02
Amyotrophic Lateral Sclerosis	C0002736	IL10	3586	P22301	interleukin 10		0.02
Amyotrophic Lateral Sclerosis	C0002736	GSTK1	373156	Q9Y2Q3	glutathione S-transferase kappa 1		0.02
Amyotrophic Lateral Sclerosis	C0002736	MALAT1	378938		metastasis associated lung adenocarcinoma transcript 1		0.02
Amyotrophic Lateral Sclerosis	C0002736	KDR	3791	P35968	kinase insert domain receptor	Kinase	0.02
Amyotrophic Lateral Sclerosis	C0002736	LEP	3952	P41159	leptin		0.02
Amyotrophic Lateral Sclerosis	C0002736	LIG4	3981	P49917	DNA ligase 4		0.02
Amyotrophic Lateral Sclerosis	C0002736	LRP4	4038	O75096	LDL receptor related protein 4		0.02
Amyotrophic Lateral Sclerosis	C0002736	MIR146A	406938		microRNA 146a		0.02
Amyotrophic Lateral Sclerosis	C0002736	MAOB	4129	P27338	monoamine oxidase B		0.02
Amyotrophic Lateral Sclerosis	C0002736	MAP2	4133	P11137	microtubule associated protein 2		0.02
Amyotrophic Lateral Sclerosis	C0002736	MET	4233	P08581	MET proto-oncogene, receptor tyrosine kinase	Kinase	0.02
Amyotrophic Lateral Sclerosis	C0002736	MFAP1	4236	P55081	microfibril associated protein 1	Extracellular structure	0.02
Amyotrophic Lateral Sclerosis	C0002736	KITLG	4254	P21583	KIT ligand		0.02
Amyotrophic Lateral Sclerosis	C0002736	MTHFR	4524	P42898	methylenetetrahydrofolate reductase		0.02
Amyotrophic Lateral Sclerosis	C0002736	ATHS	470		atherosclerosis susceptibility (lipoprotein associated)		0.02
Amyotrophic Lateral Sclerosis	C0002736	ATM	472	Q13315	ATM serine/threonine kinase	Kinase	0.02
Amyotrophic Lateral Sclerosis	C0002736	NFKB1	4790	P19838	nuclear factor kappa B subunit 1	Transcription factor	0.02
Amyotrophic Lateral Sclerosis	C0002736	NOTCH1	4851	P46531	notch receptor 1		0.02
Amyotrophic Lateral Sclerosis	C0002736	NPY	4852	P01303	neuropeptide Y	Signaling	0.02
Amyotrophic Lateral Sclerosis	C0002736	GEMIN4	50628	P57678	gem nuclear organelle associated protein 4		0.02
Amyotrophic Lateral Sclerosis	C0002736	PRKN	5071	O60260	parkin RBR E3 ubiquitin protein ligase	Enzyme	0.02
Amyotrophic Lateral Sclerosis	C0002736	SLC25A37	51312	Q9NYZ2	solute carrier family 25 member 37	Transporter	0.02
Amyotrophic Lateral Sclerosis	C0002736	PDC	5132	P20941	phosducin		0.02
Amyotrophic Lateral Sclerosis	C0002736	PPIA	5478	P62937	peptidylprolyl isomerase A		0.02
Amyotrophic Lateral Sclerosis	C0002736	NAT10	55226	Q9H0A0	N-acetyltransferase 10		0.02
Amyotrophic Lateral Sclerosis	C0002736	FGGY	55277	Q96C11	FGGY carbohydrate kinase domain containing	Kinase	0.02
Amyotrophic Lateral Sclerosis	C0002736	RHOT1	55288	Q8IXI2	ras homolog family member T1	Enzyme modulator	0.02
Amyotrophic Lateral Sclerosis	C0002736	MFN1	55669	Q8IWA4	mitofusin 1	Enzyme	0.02
Amyotrophic Lateral Sclerosis	C0002736	CCDC88A	55704	Q3V6T2	coiled-coil domain containing 88A	Enzyme modulator	0.02
Amyotrophic Lateral Sclerosis	C0002736	TDP1	55775	Q9NUW8	tyrosyl-DNA phosphodiesterase 1	Enzyme	0.02
Amyotrophic Lateral Sclerosis	C0002736	PRKCA	5578	P17252	protein kinase C alpha	Kinase	0.02
Amyotrophic Lateral Sclerosis	C0002736	PRKCB	5579	P05771	protein kinase C beta	Kinase	0.02
Amyotrophic Lateral Sclerosis	C0002736	MAPK8	5599	P45983	mitogen-activated protein kinase 8	Kinase	0.02
Amyotrophic Lateral Sclerosis	C0002736	PSMD2	5708	Q13200	proteasome 26S subunit, non-ATPase 2	Enzyme modulator	0.02
Amyotrophic Lateral Sclerosis	C0002736	SLC17A6	57084	Q9P2U8	solute carrier family 17 member 6	Transporter	0.02
Amyotrophic Lateral Sclerosis	C0002736	PTGER2	5732	P43116	prostaglandin E receptor 2	G-protein coupled receptor	0.02
Amyotrophic Lateral Sclerosis	C0002736	GJD2	57369	Q9UKL4	gap junction protein delta 2	Cell-cell junction	0.02
Amyotrophic Lateral Sclerosis	C0002736	LSM2	57819	Q9Y333	LSM2 homolog, U6 small nuclear RNA and mRNA degradation associated	Nucleic acid binding	0.02
Amyotrophic Lateral Sclerosis	C0002736	PVALB	5816	P20472	parvalbumin	Calcium-binding protein	0.02
Amyotrophic Lateral Sclerosis	C0002736	RAB5A	5868	P20339	RAB5A, member RAS oncogene family		0.02
Amyotrophic Lateral Sclerosis	C0002736	MOK	5891	Q9UQ07	MOK protein kinase	Kinase	0.02
Amyotrophic Lateral Sclerosis	C0002736	RANBP2	5903	P49792	RAN binding protein 2	Enzyme modulator	0.02
Amyotrophic Lateral Sclerosis	C0002736	RASGRF1	5923	Q13972	Ras protein specific guanine nucleotide releasing factor 1	Enzyme modulator	0.02
Amyotrophic Lateral Sclerosis	C0002736	RELA	5970	Q04206	RELA proto-oncogene, NF-kB subunit	Transcription factor	0.02
Amyotrophic Lateral Sclerosis	C0002736	RRAD	6236	P55042	RRAD, Ras related glycolysis inhibitor and calcium channel regulator		0.02
Amyotrophic Lateral Sclerosis	C0002736	ATXN1	6310	P54253	ataxin 1		0.02
Amyotrophic Lateral Sclerosis	C0002736	SRR	63826	Q9GZT4	serine racemase	Enzyme	0.02
Amyotrophic Lateral Sclerosis	C0002736	SIL1	64374	Q9H173	SIL1 nucleotide exchange factor		0.02
Amyotrophic Lateral Sclerosis	C0002736	SGCG	6445	Q13326	sarcoglycan gamma	Cellular structure	0.02
Amyotrophic Lateral Sclerosis	C0002736	GORASP1	64689	Q9BQQ3	golgi reassembly stacking protein 1		0.02
Amyotrophic Lateral Sclerosis	C0002736	PDIA2	64714	Q13087	protein disulfide isomerase family A member 2		0.02
Amyotrophic Lateral Sclerosis	C0002736	MTHFSD	64779	Q2M296	methenyltetrahydrofolate synthetase domain containing	Enzyme	0.02
Amyotrophic Lateral Sclerosis	C0002736	WNK1	65125	Q9H4A3	WNK lysine deficient protein kinase 1	Kinase	0.02
Amyotrophic Lateral Sclerosis	C0002736	SPAG11A	653423	Q08648;Q6PDA7	sperm associated antigen 11A		0.02
Amyotrophic Lateral Sclerosis	C0002736	SLPI	6590	P03973	secretory leukocyte peptidase inhibitor	Enzyme modulator	0.02
Amyotrophic Lateral Sclerosis	C0002736	SNAP25	6616	P60880	synaptosome associated protein 25	Transporter	0.02
Amyotrophic Lateral Sclerosis	C0002736	SOS1	6654	Q07889	SOS Ras/Rac guanine nucleotide exchange factor 1	Enzyme modulator	0.02
Amyotrophic Lateral Sclerosis	C0002736	SOX9	6662	P48436	SRY-box transcription factor 9		0.02
Amyotrophic Lateral Sclerosis	C0002736	SPAST	6683	Q9UBP0	spastin	Cellular structure	0.02
Amyotrophic Lateral Sclerosis	C0002736	STAT5A	6776	P42229	signal transducer and activator of transcription 5A	Nucleic acid binding	0.02
Amyotrophic Lateral Sclerosis	C0002736	SYT1	6857	P21579	synaptotagmin 1	Transporter	0.02
Amyotrophic Lateral Sclerosis	C0002736	TEAD1	7003	P28347	TEA domain transcription factor 1	Transcription factor	0.02
Amyotrophic Lateral Sclerosis	C0002736	TSPO	706	P30536	translocator protein		0.02
Amyotrophic Lateral Sclerosis	C0002736	TLR2	7097	O60603	toll like receptor 2		0.02
Amyotrophic Lateral Sclerosis	C0002736	TNFRSF1A	7132	P19438	TNF receptor superfamily member 1A		0.02
Amyotrophic Lateral Sclerosis	C0002736	HSP90B2P	7190	Q58FF3	heat shock protein 90 beta family member 2, pseudogene	Chaperone	0.02
Amyotrophic Lateral Sclerosis	C0002736	TRPM2	7226	O94759	transient receptor potential cation channel subfamily M member 2	Ion channel	0.02
Amyotrophic Lateral Sclerosis	C0002736	TTN	7273	Q8WZ42	titin	Kinase	0.02
Amyotrophic Lateral Sclerosis	C0002736	CCR2	729230	P41597	C-C motif chemokine receptor 2		0.02
Amyotrophic Lateral Sclerosis	C0002736	TXN	7295	P10599	thioredoxin		0.02
Amyotrophic Lateral Sclerosis	C0002736	UCHL1	7345	P09936	ubiquitin C-terminal hydrolase L1	Enzyme	0.02
Amyotrophic Lateral Sclerosis	C0002736	UCP2	7351	P55851	uncoupling protein 2	Transporter	0.02
Amyotrophic Lateral Sclerosis	C0002736	UTRN	7402	P46939	utrophin		0.02
Amyotrophic Lateral Sclerosis	C0002736	VDR	7421	P11473	vitamin D receptor	Nuclear receptor	0.02
Amyotrophic Lateral Sclerosis	C0002736	VIM	7431	P08670	vimentin		0.02
Amyotrophic Lateral Sclerosis	C0002736	VSNL1	7447	P62760	visinin like 1		0.02
Amyotrophic Lateral Sclerosis	C0002736	WNT5A	7474	P41221	Wnt family member 5A	Signaling	0.02
Amyotrophic Lateral Sclerosis	C0002736	XBP1P1	7495		X-box binding protein 1 pseudogene 1		0.02
Amyotrophic Lateral Sclerosis	C0002736	SLC30A3	7781	Q99726	solute carrier family 30 member 3	Transporter	0.02
Amyotrophic Lateral Sclerosis	C0002736	DERL1	79139	Q9BUN8	derlin 1	Receptor	0.02
Amyotrophic Lateral Sclerosis	C0002736	TFEB	7942	P19484	transcription factor EB		0.02
Amyotrophic Lateral Sclerosis	C0002736	TFPI2	7980	P48307	tissue factor pathway inhibitor 2	Enzyme modulator	0.02
Amyotrophic Lateral Sclerosis	C0002736	ASRGL1	80150	Q7L266	asparaginase and isoaspartyl peptidase 1	Enzyme	0.02
Amyotrophic Lateral Sclerosis	C0002736	CAST	831	P20810	calpastatin		0.02
Amyotrophic Lateral Sclerosis	C0002736	CST7	8530	O76096	cystatin F		0.02
Amyotrophic Lateral Sclerosis	C0002736	DENR	8562	O43583	density regulated re-initiation and release factor	Enzyme	0.02
Amyotrophic Lateral Sclerosis	C0002736	CAV1	857	Q03135	caveolin 1	Enzyme modulator	0.02
Amyotrophic Lateral Sclerosis	C0002736	BECN1	8678	Q14457	beclin 1	Enzyme modulator	0.02
Amyotrophic Lateral Sclerosis	C0002736	RAB11A	8766	P62491	RAB11A, member RAS oncogene family		0.02
Amyotrophic Lateral Sclerosis	C0002736	NRP1	8829	O14786	neuropilin 1		0.02
Amyotrophic Lateral Sclerosis	C0002736	ARHGEF7	8874	Q14155	Rho guanine nucleotide exchange factor 7		0.02
Amyotrophic Lateral Sclerosis	C0002736	ABCG2	9429	Q9UNQ0	ATP binding cassette subfamily G member 2 (Junior blood group)	Transporter	0.02
Amyotrophic Lateral Sclerosis	C0002736	PCYT1B	9468	Q9Y5K3	phosphate cytidylyltransferase 1, choline, beta		0.02
Amyotrophic Lateral Sclerosis	C0002736	CTR9	9646	Q6PD62	CTR9 homolog, Paf1/RNA polymerase II complex component		0.02
Amyotrophic Lateral Sclerosis	C0002736	HDAC9	9734	Q9UKV0	histone deacetylase 9	Epigenetic regulator	0.02
Amyotrophic Lateral Sclerosis	C0002736	SNPH	9751	O15079	syntaphilin	Transporter	0.02
Amyotrophic Lateral Sclerosis	C0002736	HDAC4	9759	P56524	histone deacetylase 4	Epigenetic regulator	0.02
Amyotrophic Lateral Sclerosis	C0002736	A1BG	1	P04217	alpha-1-B glycoprotein	Receptor	0.01
Amyotrophic Lateral Sclerosis	C0002736	SH2B3	10019	Q9UQQ2	SH2B adaptor protein 3		0.01
Amyotrophic Lateral Sclerosis	C0002736	MIR1246	100302142		microRNA 1246		0.01
Amyotrophic Lateral Sclerosis	C0002736	MIR4299	100423026		microRNA 4299		0.01
Amyotrophic Lateral Sclerosis	C0002736	OCLN	100506658	Q16625	occludin		0.01
Amyotrophic Lateral Sclerosis	C0002736	P2RX5-TAX1BP3	100533970		P2RX5-TAX1BP3 readthrough (NMD candidate)		0.01
Amyotrophic Lateral Sclerosis	C0002736	ABCC9	10060	O60706	ATP binding cassette subfamily C member 9	Transporter	0.01
Amyotrophic Lateral Sclerosis	C0002736	MIR4649	100616346		microRNA 4649		0.01
Amyotrophic Lateral Sclerosis	C0002736	PINK1-AS	100861548		PINK1 antisense RNA		0.01
Amyotrophic Lateral Sclerosis	C0002736	PPIF	10105	P30405	peptidylprolyl isomerase F		0.01
Amyotrophic Lateral Sclerosis	C0002736	NAMPT	10135	P43490	nicotinamide phosphoribosyltransferase	Signaling	0.01
Amyotrophic Lateral Sclerosis	C0002736	EBI3	10148	Q14213	Epstein-Barr virus induced 3	Signaling	0.01
Amyotrophic Lateral Sclerosis	C0002736	CDK2	1017	P24941	cyclin dependent kinase 2	Kinase	0.01
Amyotrophic Lateral Sclerosis	C0002736	OLIG2	10215	Q13516	oligodendrocyte transcription factor 2	Enzyme	0.01
Amyotrophic Lateral Sclerosis	C0002736	GDF11	10220	O95390	growth differentiation factor 11	Signaling	0.01
Amyotrophic Lateral Sclerosis	C0002736	CALCOCO2	10241	Q13137	calcium binding and coiled-coil domain 2		0.01
Amyotrophic Lateral Sclerosis	C0002736	GLYAT	10249	Q6IB77	glycine-N-acyltransferase		0.01
Amyotrophic Lateral Sclerosis	C0002736	CDK9	1025	P50750	cyclin dependent kinase 9	Kinase	0.01
Amyotrophic Lateral Sclerosis	C0002736	RAMP3	10268	O60896	receptor activity modifying protein 3	Receptor	0.01
Amyotrophic Lateral Sclerosis	C0002736	ELDR	102725541		EGFR long non-coding downstream RNA		0.01
Amyotrophic Lateral Sclerosis	C0002736	STUB1	10273	Q9UNE7	STIP1 homology and U-box containing protein 1		0.01
Amyotrophic Lateral Sclerosis	C0002736	TPTEP2-CSNK1E	102800317	P49674	TPTEP2-CSNK1E readthrough		0.01
Amyotrophic Lateral Sclerosis	C0002736	CDKN2A	1029	P42771;Q8N726	cyclin dependent kinase inhibitor 2A		0.01
Amyotrophic Lateral Sclerosis	C0002736	LANCL1	10314	O43813	LanC like 1		0.01
Amyotrophic Lateral Sclerosis	C0002736	CDKN2D	1032	P55273	cyclin dependent kinase inhibitor 2D		0.01
Amyotrophic Lateral Sclerosis	C0002736	TUBA1B	10376	P68363	tubulin alpha 1b	Cellular structure	0.01
Amyotrophic Lateral Sclerosis	C0002736	RACK1	10399	P63244	receptor for activated C kinase 1		0.01
Amyotrophic Lateral Sclerosis	C0002736	OLFM1	10439	Q99784	olfactomedin 1	Cellular structure	0.01
Amyotrophic Lateral Sclerosis	C0002736	UNC13B	10497	O14795	unc-13 homolog B		0.01
Amyotrophic Lateral Sclerosis	C0002736	CARM1	10498	Q86X55	coactivator associated arginine methyltransferase 1	Epigenetic regulator	0.01
Amyotrophic Lateral Sclerosis	C0002736	ADARB2	105	Q9NS39	adenosine deaminase RNA specific B2 (inactive)	Enzyme	0.01
Amyotrophic Lateral Sclerosis	C0002736	CEBPD	1052	P49716	CCAAT enhancer binding protein delta	Transcription factor	0.01
Amyotrophic Lateral Sclerosis	C0002736	ERLIN1	10613	O75477	ER lipid raft associated 1		0.01
Amyotrophic Lateral Sclerosis	C0002736	TSBP1	10665	Q5SRN2	testis expressed basic protein 1		0.01
Amyotrophic Lateral Sclerosis	C0002736	OGA	10724	O60502	O-GlcNAcase		0.01
Amyotrophic Lateral Sclerosis	C0002736	RBBP9	10741	O75884	RB binding protein 9, serine hydrolase		0.01
Amyotrophic Lateral Sclerosis	C0002736	CTSC	1075	P53634	cathepsin C	Enzyme	0.01
Amyotrophic Lateral Sclerosis	C0002736	NES	10763	P48681	nestin		0.01
Amyotrophic Lateral Sclerosis	C0002736	ARPP21	10777	Q9UBL0	cAMP regulated phosphoprotein 21		0.01
Amyotrophic Lateral Sclerosis	C0002736	MRPS30	10884	Q9NP92	mitochondrial ribosomal protein S30		0.01
Amyotrophic Lateral Sclerosis	C0002736	CEACAM4	1089	O75871	CEA cell adhesion molecule 4		0.01
Amyotrophic Lateral Sclerosis	C0002736	JTB	10899	O76095	jumping translocation breakpoint		0.01
Amyotrophic Lateral Sclerosis	C0002736	PNPLA6	10908	Q8IY17	patatin like phospholipase domain containing 6	Enzyme	0.01
Amyotrophic Lateral Sclerosis	C0002736	PAPOLA	10914	P51003	poly(A) polymerase alpha	Nucleic acid binding	0.01
Amyotrophic Lateral Sclerosis	C0002736	YWHAQ	10971	P27348	tyrosine 3-monooxygenase/tryptophan 5-monooxygenase activation protein theta	Chaperone	0.01
Amyotrophic Lateral Sclerosis	C0002736	LILRA2	11027	Q8N149	leukocyte immunoglobulin like receptor A2	Receptor	0.01
Amyotrophic Lateral Sclerosis	C0002736	EGLN3	112399	Q9H6Z9	egl-9 family hypoxia inducible factor 3		0.01
Amyotrophic Lateral Sclerosis	C0002736	PARK7	11315	Q99497	Parkinsonism associated deglycase	Enzyme	0.01
Amyotrophic Lateral Sclerosis	C0002736	PDAP1	11333	Q13442	PDGFA associated protein 1		0.01
Amyotrophic Lateral Sclerosis	C0002736	MGLL	11343	Q99685	monoglyceride lipase	Enzyme	0.01
Amyotrophic Lateral Sclerosis	C0002736	AZIN2	113451	Q96A70	antizyme inhibitor 2	Enzyme	0.01
Amyotrophic Lateral Sclerosis	C0002736	CHRNG	1146	P07510	cholinergic receptor nicotinic gamma subunit	Ion channel	0.01
Amyotrophic Lateral Sclerosis	C0002736	CARD16	114769	Q5EG05	caspase recruitment domain family member 16		0.01
Amyotrophic Lateral Sclerosis	C0002736	NT5C3B	115024	Q969T7	5'-nucleotidase, cytosolic IIIB	Enzyme	0.01
Amyotrophic Lateral Sclerosis	C0002736	H3P13	115482685		H3 histone pseudogene 13		0.01
Amyotrophic Lateral Sclerosis	C0002736	H3P40	115482723		H3 histone pseudogene 40		0.01
Amyotrophic Lateral Sclerosis	C0002736	TBCB	1155	Q99426	tubulin folding cofactor B	Chaperone	0.01
Amyotrophic Lateral Sclerosis	C0002736	GRIN3B	116444	O60391	glutamate ionotropic receptor NMDA type subunit 3B	Ion channel	0.01
Amyotrophic Lateral Sclerosis	C0002736	ADCYAP1R1	117	P41586	ADCYAP receptor type I	G-protein coupled receptor	0.01
Amyotrophic Lateral Sclerosis	C0002736	THEM4	117145	Q5T1C6	thioesterase superfamily member 4		0.01
Amyotrophic Lateral Sclerosis	C0002736	ZFYVE27	118813	Q5T4F4	zinc finger FYVE-type containing 27		0.01
Amyotrophic Lateral Sclerosis	C0002736	SERPINA3	12	P01011	serpin family A member 3	Enzyme modulator	0.01
Amyotrophic Lateral Sclerosis	C0002736	TPH2	121278	Q8IWU9	tryptophan hydroxylase 2		0.01
Amyotrophic Lateral Sclerosis	C0002736	JDP2	122953	Q8WYK2	Jun dimerization protein 2	Transcription factor	0.01
Amyotrophic Lateral Sclerosis	C0002736	ABCC2	1244	Q92887	ATP binding cassette subfamily C member 2	Transporter	0.01
Amyotrophic Lateral Sclerosis	C0002736	CNR1	1268	P21554	cannabinoid receptor 1	G-protein coupled receptor	0.01
Amyotrophic Lateral Sclerosis	C0002736	CNTFR	1271	P26992	ciliary neurotrophic factor receptor	Signaling	0.01
Amyotrophic Lateral Sclerosis	C0002736	ADH5	128	P11766	alcohol dehydrogenase 5 (class III), chi polypeptide	Enzyme	0.01
Amyotrophic Lateral Sclerosis	C0002736	COL4A2	1284	P08572	collagen type IV alpha 2 chain		0.01
Amyotrophic Lateral Sclerosis	C0002736	COL11A2	1302	P13942	collagen type XI alpha 2 chain		0.01
Amyotrophic Lateral Sclerosis	C0002736	COL19A1	1310	Q14993	collagen type XIX alpha 1 chain		0.01
Amyotrophic Lateral Sclerosis	C0002736	CORD1	1319		cone rod dystrophy 1 (autosomal dominant)		0.01
Amyotrophic Lateral Sclerosis	C0002736	MAP3K8	1326	P41279	mitogen-activated protein kinase kinase kinase 8	Kinase	0.01
Amyotrophic Lateral Sclerosis	C0002736	PPARGC1B	133522	Q86YN6	PPARG coactivator 1 beta	Transcription factor	0.01
Amyotrophic Lateral Sclerosis	C0002736	COX8A	1351	P10176	cytochrome c oxidase subunit 8A	Enzyme	0.01
Amyotrophic Lateral Sclerosis	C0002736	CREB1	1385	P16220	cAMP responsive element binding protein 1		0.01
Amyotrophic Lateral Sclerosis	C0002736	TRIM69	140691	Q86WT6	tripartite motif containing 69		0.01
Amyotrophic Lateral Sclerosis	C0002736	SMCR8	140775	Q8TEV9	SMCR8-C9orf72 complex subunit		0.01
Amyotrophic Lateral Sclerosis	C0002736	CRYM	1428	Q14894	crystallin mu	Enzyme	0.01
Amyotrophic Lateral Sclerosis	C0002736	SYT9	143425	Q86SS6	synaptotagmin 9	Transporter	0.01
Amyotrophic Lateral Sclerosis	C0002736	CSNK1D	1453	P48730	casein kinase 1 delta	Kinase	0.01
Amyotrophic Lateral Sclerosis	C0002736	CSNK1E	1454	P49674	casein kinase 1 epsilon		0.01
Amyotrophic Lateral Sclerosis	C0002736	TTBK2	146057	Q6IQ55	tau tubulin kinase 2	Kinase	0.01
Amyotrophic Lateral Sclerosis	C0002736	TICAM1	148022	Q8IUC6	toll like receptor adaptor molecule 1		0.01
Amyotrophic Lateral Sclerosis	C0002736	CTSD	1509	P07339	cathepsin D	Enzyme	0.01
Amyotrophic Lateral Sclerosis	C0002736	CTSL	1514	P07711	cathepsin L	Enzyme	0.01
Amyotrophic Lateral Sclerosis	C0002736	CYP1A1	1543	P04798	cytochrome P450 family 1 subfamily A member 1	Enzyme	0.01
Amyotrophic Lateral Sclerosis	C0002736	CYP1A2	1544	P05177	cytochrome P450 family 1 subfamily A member 2	Enzyme	0.01
Amyotrophic Lateral Sclerosis	C0002736	CYP2D6	1565	P10635	cytochrome P450 family 2 subfamily D member 6		0.01
Amyotrophic Lateral Sclerosis	C0002736	CYP19A1	1588	P11511	cytochrome P450 family 19 subfamily A member 1	Enzyme	0.01
Amyotrophic Lateral Sclerosis	C0002736	ACE	1636	P12821	angiotensin I converting enzyme	Enzyme	0.01
Amyotrophic Lateral Sclerosis	C0002736	DCX	1641	O43602	doublecortin		0.01
Amyotrophic Lateral Sclerosis	C0002736	DDIT3	1649	P35638	DNA damage inducible transcript 3		0.01
Amyotrophic Lateral Sclerosis	C0002736	DDX3X	1654	O00571	DEAD-box helicase 3 X-linked		0.01
Amyotrophic Lateral Sclerosis	C0002736	CLEC4C	170482	Q8WTT0	C-type lectin domain family 4 member C	Receptor	0.01
Amyotrophic Lateral Sclerosis	C0002736	DHFR	1719	P00374	dihydrofolate reductase	Enzyme	0.01
Amyotrophic Lateral Sclerosis	C0002736	DLD	1738	P09622	dihydrolipoamide dehydrogenase	Enzyme	0.01
Amyotrophic Lateral Sclerosis	C0002736	DMD	1756	P11532	dystrophin		0.01
Amyotrophic Lateral Sclerosis	C0002736	DYNC1H1	1778	Q14204	dynein cytoplasmic 1 heavy chain 1	Enzyme	0.01
Amyotrophic Lateral Sclerosis	C0002736	DNMT3A	1788	Q9Y6K1	DNA methyltransferase 3 alpha		0.01
Amyotrophic Lateral Sclerosis	C0002736	DPYD	1806	Q12882	dihydropyrimidine dehydrogenase	Enzyme	0.01
Amyotrophic Lateral Sclerosis	C0002736	DPYSL2	1808	Q16555	dihydropyrimidinase like 2	Enzyme	0.01
Amyotrophic Lateral Sclerosis	C0002736	JAG1	182	P78504	jagged canonical Notch ligand 1		0.01
Amyotrophic Lateral Sclerosis	C0002736	EFNA5	1946	P52803	ephrin A5	Signaling	0.01
Amyotrophic Lateral Sclerosis	C0002736	EFNB1	1947	P98172	ephrin B1	Signaling	0.01
Amyotrophic Lateral Sclerosis	C0002736	CELSR3	1951	Q9NYQ7	cadherin EGF LAG seven-pass G-type receptor 3	G-protein coupled receptor	0.01
Amyotrophic Lateral Sclerosis	C0002736	EGR1	1958	P18146	early growth response 1	Nucleic acid binding	0.01
Amyotrophic Lateral Sclerosis	C0002736	AHR	196	P35869	aryl hydrocarbon receptor	Transcription factor	0.01
Amyotrophic Lateral Sclerosis	C0002736	ELAVL1	1994	Q15717	ELAV like RNA binding protein 1		0.01
Amyotrophic Lateral Sclerosis	C0002736	ELAVL4	1996	P26378	ELAV like RNA binding protein 4		0.01
Amyotrophic Lateral Sclerosis	C0002736	FLCN	201163	Q8NFG4	folliculin		0.01
Amyotrophic Lateral Sclerosis	C0002736	ENG	2022	P17813	endoglin		0.01
Amyotrophic Lateral Sclerosis	C0002736	EPHB1	2047	P54762	EPH receptor B1	Kinase	0.01
Amyotrophic Lateral Sclerosis	C0002736	AK4	205	P27144	adenylate kinase 4	Kinase	0.01
Amyotrophic Lateral Sclerosis	C0002736	EREG	2069	O14944	epiregulin	Signaling	0.01
Amyotrophic Lateral Sclerosis	C0002736	ESR1	2099	P03372	estrogen receptor 1	Nuclear receptor	0.01
Amyotrophic Lateral Sclerosis	C0002736	ESR2	2100	Q92731	estrogen receptor 2	Nuclear receptor	0.01
Amyotrophic Lateral Sclerosis	C0002736	ETS2	2114	P15036	ETS proto-oncogene 2, transcription factor	Transcription factor	0.01
Amyotrophic Lateral Sclerosis	C0002736	EZH2	2146	Q15910	enhancer of zeste 2 polycomb repressive complex 2 subunit	Epigenetic regulator	0.01
Amyotrophic Lateral Sclerosis	C0002736	F9	2158	P00740	coagulation factor IX	Enzyme	0.01
Amyotrophic Lateral Sclerosis	C0002736	PTK2B	2185	Q14289	protein tyrosine kinase 2 beta	Kinase	0.01
Amyotrophic Lateral Sclerosis	C0002736	MED19	219541	A0JLT2	mediator complex subunit 19		0.01
Amyotrophic Lateral Sclerosis	C0002736	HNRNPA3	220988	P51991	heterogeneous nuclear ribonucleoprotein A3		0.01
Amyotrophic Lateral Sclerosis	C0002736	FGF1	2246	P05230	fibroblast growth factor 1	Signaling	0.01
Amyotrophic Lateral Sclerosis	C0002736	FGF13	2258	Q92913	fibroblast growth factor 13	Signaling	0.01
Amyotrophic Lateral Sclerosis	C0002736	AAK1	22848	Q2M2I8	AP2 associated kinase 1	Kinase	0.01
Amyotrophic Lateral Sclerosis	C0002736	ATG14	22863	Q6ZNE5	autophagy related 14		0.01
Amyotrophic Lateral Sclerosis	C0002736	FKBP4	2288	Q02790	FKBP prolyl isomerase 4	Enzyme	0.01
Amyotrophic Lateral Sclerosis	C0002736	FKBP5	2289	Q13451	FKBP prolyl isomerase 5	Enzyme	0.01
Amyotrophic Lateral Sclerosis	C0002736	P2RX2	22953	Q9UBL9	purinergic receptor P2X 2	Ion channel	0.01
Amyotrophic Lateral Sclerosis	C0002736	MYH15	22989	Q9Y2K3	myosin heavy chain 15		0.01
Amyotrophic Lateral Sclerosis	C0002736	WDTC1	23038	Q8N5D0	WD and tetratricopeptide repeats 1	Enzyme modulator	0.01
Amyotrophic Lateral Sclerosis	C0002736	NUP205	23165	Q92621	nucleoporin 205		0.01
Amyotrophic Lateral Sclerosis	C0002736	ATG4B	23192	Q9Y4P1	autophagy related 4B cysteine peptidase	Enzyme	0.01
Amyotrophic Lateral Sclerosis	C0002736	MLC1	23209	Q15049	modulator of VRAC current 1	Ion channel	0.01
Amyotrophic Lateral Sclerosis	C0002736	PLCB1	23236	Q9NQ66	phospholipase C beta 1	Enzyme	0.01
Amyotrophic Lateral Sclerosis	C0002736	CAMTA1	23261	Q9Y6Y1	calmodulin binding transcription activator 1	Transcription factor	0.01
Amyotrophic Lateral Sclerosis	C0002736	FMO3	2328	P31513	flavin containing dimethylaniline monoxygenase 3	Enzyme	0.01
Amyotrophic Lateral Sclerosis	C0002736	MGRN1	23295	O60291	mahogunin ring finger 1	Enzyme	0.01
Amyotrophic Lateral Sclerosis	C0002736	BICD2	23299	Q8TD16	BICD cargo adaptor 2		0.01
Amyotrophic Lateral Sclerosis	C0002736	AFF2	2334	P51816	AF4/FMR2 family member 2	Transcription factor	0.01
Amyotrophic Lateral Sclerosis	C0002736	SIRT5	23408	Q9NXA8	sirtuin 5	Epigenetic regulator	0.01
Amyotrophic Lateral Sclerosis	C0002736	CABIN1	23523	Q9Y6J0	calcineurin binding protein 1	Enzyme modulator	0.01
Amyotrophic Lateral Sclerosis	C0002736	PADI4	23569	Q9UM07	peptidyl arginine deiminase 4		0.01
Amyotrophic Lateral Sclerosis	C0002736	FPR2	2358	P25090	formyl peptide receptor 2	G-protein coupled receptor	0.01
Amyotrophic Lateral Sclerosis	C0002736	DDX58	23586	O95786	DExD/H-box helicase 58		0.01
Amyotrophic Lateral Sclerosis	C0002736	PDSS1	23590	Q5T2R2	decaprenyl diphosphate synthase subunit 1		0.01
Amyotrophic Lateral Sclerosis	C0002736	CD2AP	23607	Q9Y5K6	CD2 associated protein		0.01
Amyotrophic Lateral Sclerosis	C0002736	PPP1R15A	23645	O75807	protein phosphatase 1 regulatory subunit 15A		0.01
Amyotrophic Lateral Sclerosis	C0002736	SLC7A11	23657	Q9UPY5	solute carrier family 7 member 11	Transporter	0.01
Amyotrophic Lateral Sclerosis	C0002736	PPIL2	23759	Q13356	peptidylprolyl isomerase like 2	Enzyme	0.01
Amyotrophic Lateral Sclerosis	C0002736	ALOX5	240	P09917	arachidonate 5-lipoxygenase	Enzyme	0.01
Amyotrophic Lateral Sclerosis	C0002736	TFIP11	24144	Q9UBB9	tuftelin interacting protein 11	Nucleic acid binding	0.01
Amyotrophic Lateral Sclerosis	C0002736	PANX1	24145	Q96RD7	pannexin 1	Ion channel	0.01
Amyotrophic Lateral Sclerosis	C0002736	SPDYA	245711	Q5MJ70	speedy/RINGO cell cycle regulator family member A		0.01
Amyotrophic Lateral Sclerosis	C0002736	ALOX15	246	P16050	arachidonate 15-lipoxygenase	Enzyme	0.01
Amyotrophic Lateral Sclerosis	C0002736	FRAXE	2481		fragile site, folic acid type, rare, fra(X)(q28) E		0.01
Amyotrophic Lateral Sclerosis	C0002736	FTH1	2495	P02794	ferritin heavy chain 1	Storage	0.01
Amyotrophic Lateral Sclerosis	C0002736	FTL	2512	P02792	ferritin light chain	Storage	0.01
Amyotrophic Lateral Sclerosis	C0002736	FZD2	2535	Q14332	frizzled class receptor 2	G-protein coupled receptor	0.01
Amyotrophic Lateral Sclerosis	C0002736	ALS2CL	259173	Q60I27	ALS2 C-terminal like		0.01
Amyotrophic Lateral Sclerosis	C0002736	AOC1	26	P19801	amine oxidase copper containing 1		0.01
Amyotrophic Lateral Sclerosis	C0002736	L3MBTL1	26013	Q9Y468	L3MBTL histone methyl-lysine binding protein 1	Epigenetic regulator	0.01
Amyotrophic Lateral Sclerosis	C0002736	OSBPL3	26031	Q9H4L5	oxysterol binding protein like 3		0.01
Amyotrophic Lateral Sclerosis	C0002736	GLCE	26035	O94923	glucuronic acid epimerase		0.01
Amyotrophic Lateral Sclerosis	C0002736	NOC2L	26155	Q9Y3T9	NOC2 like nucleolar associated transcriptional repressor		0.01
Amyotrophic Lateral Sclerosis	C0002736	SPAG8	26206	Q99932	sperm associated antigen 8		0.01
Amyotrophic Lateral Sclerosis	C0002736	ANKRD2	26287	Q9GZV1	ankyrin repeat domain 2		0.01
Amyotrophic Lateral Sclerosis	C0002736	GBA	2629	P04062	glucosylceramidase beta		0.01
Amyotrophic Lateral Sclerosis	C0002736	FGF21	26291	Q9NSA1	fibroblast growth factor 21	Signaling	0.01
Amyotrophic Lateral Sclerosis	C0002736	GBAP1	2630		glucosylceramidase beta pseudogene 1		0.01
Amyotrophic Lateral Sclerosis	C0002736	GC	2638	P02774	GC vitamin D binding protein	Transporter	0.01
Amyotrophic Lateral Sclerosis	C0002736	GCG	2641	P01275	glucagon		0.01
Amyotrophic Lateral Sclerosis	C0002736	AATF	26574	Q9NY61	apoptosis antagonizing transcription factor	Transcription factor	0.01
Amyotrophic Lateral Sclerosis	C0002736	BSCL2	26580	Q96G97	BSCL2 lipid droplet biogenesis associated, seipin		0.01
Amyotrophic Lateral Sclerosis	C0002736	HCA1	266790		Hypercalciuria, absorptive, 1		0.01
Amyotrophic Lateral Sclerosis	C0002736	GEM	2669	P55040	GTP binding protein overexpressed in skeletal muscle		0.01
Amyotrophic Lateral Sclerosis	C0002736	GFRA1	2674	P56159	GDNF family receptor alpha 1		0.01
Amyotrophic Lateral Sclerosis	C0002736	GHR	2690	P10912	growth hormone receptor	Signaling	0.01
Amyotrophic Lateral Sclerosis	C0002736	GJA1	2697	P17302	gap junction protein alpha 1	Cell-cell junction	0.01
Amyotrophic Lateral Sclerosis	C0002736	PABPC1	26986	P11940	poly(A) binding protein cytoplasmic 1		0.01
Amyotrophic Lateral Sclerosis	C0002736	CYFIP2	26999	Q96F07	cytoplasmic FMR1 interacting protein 2	Enzyme modulator	0.01
Amyotrophic Lateral Sclerosis	C0002736	NOX1	27035	Q9Y5S8	NADPH oxidase 1		0.01
Amyotrophic Lateral Sclerosis	C0002736	GJB1	2705	P08034	gap junction protein beta 1	Cell-cell junction	0.01
Amyotrophic Lateral Sclerosis	C0002736	ANKRD1	27063	Q15327	ankyrin repeat domain 1		0.01
Amyotrophic Lateral Sclerosis	C0002736	CACYBP	27101	Q9HB71	calcyclin binding protein	Enzyme	0.01
Amyotrophic Lateral Sclerosis	C0002736	AGO2	27161	Q9UKV8	argonaute RISC catalytic component 2		0.01
Amyotrophic Lateral Sclerosis	C0002736	HCAR1	27198	Q9BXC0	hydroxycarboxylic acid receptor 1	G-protein coupled receptor	0.01
Amyotrophic Lateral Sclerosis	C0002736	TUBGCP4	27229	Q9UGJ1	tubulin gamma complex associated protein 4	Cellular structure	0.01
Amyotrophic Lateral Sclerosis	C0002736	COQ2	27235	Q96H96	coenzyme Q2, polyprenyltransferase	Enzyme	0.01
Amyotrophic Lateral Sclerosis	C0002736	AMPH	273	P49418	amphiphysin		0.01
Amyotrophic Lateral Sclerosis	C0002736	GCLM	2730	P48507	glutamate-cysteine ligase modifier subunit	Enzyme	0.01
Amyotrophic Lateral Sclerosis	C0002736	EIF3K	27335	Q9UBQ5	eukaryotic translation initiation factor 3 subunit K		0.01
Amyotrophic Lateral Sclerosis	C0002736	HTRA2	27429	O43464	HtrA serine peptidase 2		0.01
Amyotrophic Lateral Sclerosis	C0002736	GLUL	2752	P15104	glutamate-ammonia ligase	Enzyme	0.01
Amyotrophic Lateral Sclerosis	C0002736	CXCR3	2833	P49682	C-X-C motif chemokine receptor 3	G-protein coupled receptor	0.01
Amyotrophic Lateral Sclerosis	C0002736	ANGPT1	284	Q15389	angiopoietin 1	Signaling	0.01
Amyotrophic Lateral Sclerosis	C0002736	MIF-AS1	284889		MIF antisense RNA 1		0.01
Amyotrophic Lateral Sclerosis	C0002736	GPX7	2882	Q96SL4	glutathione peroxidase 7	Enzyme	0.01
Amyotrophic Lateral Sclerosis	C0002736	GRIA3	2892	P42263	glutamate ionotropic receptor AMPA type subunit 3	Ion channel	0.01
Amyotrophic Lateral Sclerosis	C0002736	GRIA4	2893	P48058	glutamate ionotropic receptor AMPA type subunit 4	Ion channel	0.01
Amyotrophic Lateral Sclerosis	C0002736	REM1	28954	O75628	RRAD and GEM like GTPase 1		0.01
Amyotrophic Lateral Sclerosis	C0002736	GRIK1	2897	P39086	glutamate ionotropic receptor kainate type subunit 1	Ion channel	0.01
Amyotrophic Lateral Sclerosis	C0002736	FLVCR1	28982	Q9Y5Y0	FLVCR heme transporter 1	Transporter	0.01
Amyotrophic Lateral Sclerosis	C0002736	GRIN2A	2903	Q12879	glutamate ionotropic receptor NMDA type subunit 2A	Ion channel	0.01
Amyotrophic Lateral Sclerosis	C0002736	GRM3	2913	Q14832	glutamate metabotropic receptor 3	G-protein coupled receptor	0.01
Amyotrophic Lateral Sclerosis	C0002736	CXCL1	2919	P09341	C-X-C motif chemokine ligand 1	Signaling	0.01
Amyotrophic Lateral Sclerosis	C0002736	GSK3B	2932	P49841	glycogen synthase kinase 3 beta	Kinase	0.01
Amyotrophic Lateral Sclerosis	C0002736	UBN1	29855	Q9NPG3	ubinuclein 1		0.01
Amyotrophic Lateral Sclerosis	C0002736	NOP53	29997	Q9NZM5	NOP53 ribosome biogenesis factor		0.01
Amyotrophic Lateral Sclerosis	C0002736	SLC40A1	30061	Q9NP59	solute carrier family 40 member 1	Transporter	0.01
Amyotrophic Lateral Sclerosis	C0002736	HADHA	3030	P40939	hydroxyacyl-CoA dehydrogenase trifunctional multienzyme complex subunit alpha	Enzyme	0.01
Amyotrophic Lateral Sclerosis	C0002736	HDAC2	3066	Q92769	histone deacetylase 2	Epigenetic regulator	0.01
Amyotrophic Lateral Sclerosis	C0002736	HEXA	3073	P06865	hexosaminidase subunit alpha	Enzyme	0.01
Amyotrophic Lateral Sclerosis	C0002736	KCNIP1	30820	Q9NZI2	potassium voltage-gated channel interacting protein 1	Ion channel	0.01
Amyotrophic Lateral Sclerosis	C0002736	HK1	3098	P19367	hexokinase 1	Kinase	0.01
Amyotrophic Lateral Sclerosis	C0002736	HLA-B	3106	P01889	major histocompatibility complex, class I, B		0.01
Amyotrophic Lateral Sclerosis	C0002736	MNX1	3110	P50219	motor neuron and pancreas homeobox 1	Transcription factor	0.01
Amyotrophic Lateral Sclerosis	C0002736	HLA-DRB1	3123	P01911	major histocompatibility complex, class II, DR beta 1	Immune response	0.01
Amyotrophic Lateral Sclerosis	C0002736	HLA-DRB5	3127	Q30154	major histocompatibility complex, class II, DR beta 5	Immune response	0.01
Amyotrophic Lateral Sclerosis	C0002736	HLA-F	3134	P30511	major histocompatibility complex, class I, F		0.01
Amyotrophic Lateral Sclerosis	C0002736	HMOX2	3163	P30519	heme oxygenase 2		0.01
Amyotrophic Lateral Sclerosis	C0002736	HNMT	3176	P50135	histamine N-methyltransferase		0.01
Amyotrophic Lateral Sclerosis	C0002736	HNRNPK	3190	P61978	heterogeneous nuclear ribonucleoprotein K	Enzyme	0.01
Amyotrophic Lateral Sclerosis	C0002736	TAAR6	319100	Q96RI8	trace amine associated receptor 6	G-protein coupled receptor	0.01
Amyotrophic Lateral Sclerosis	C0002736	HP	3240	P00738	haptoglobin	Enzyme	0.01
Amyotrophic Lateral Sclerosis	C0002736	HPGD	3248	P15428	15-hydroxyprostaglandin dehydrogenase		0.01
Amyotrophic Lateral Sclerosis	C0002736	APCS	325	P02743	amyloid P component, serum		0.01
Amyotrophic Lateral Sclerosis	C0002736	AGFG1	3267	P52594	ArfGAP with FG repeats 1		0.01
Amyotrophic Lateral Sclerosis	C0002736	HES1	3280	Q14469	hes family bHLH transcription factor 1	Transcription factor	0.01
Amyotrophic Lateral Sclerosis	C0002736	HSPA8	3312	P11142	heat shock protein family A (Hsp70) member 8		0.01
Amyotrophic Lateral Sclerosis	C0002736	HSPB2	3316	Q16082	heat shock protein family B (small) member 2		0.01
Amyotrophic Lateral Sclerosis	C0002736	DNAJB1	3337	P25685	DnaJ heat shock protein family (Hsp40) member B1		0.01
Amyotrophic Lateral Sclerosis	C0002736	HTC2	3342		hypertrichosis 2 (generalized, congenital)		0.01
Amyotrophic Lateral Sclerosis	C0002736	APOA1	335	P02647	apolipoprotein A1		0.01
Amyotrophic Lateral Sclerosis	C0002736	APOB	338	P04114	apolipoprotein B		0.01
Amyotrophic Lateral Sclerosis	C0002736	ID2	3398	Q02363	inhibitor of DNA binding 2	Transcription factor	0.01
Amyotrophic Lateral Sclerosis	C0002736	GADL1	339896	Q6ZQY3	glutamate decarboxylase like 1		0.01
Amyotrophic Lateral Sclerosis	C0002736	TGM6	343641	O95932	transglutaminase 6		0.01
Amyotrophic Lateral Sclerosis	C0002736	IFNGR1	3459	P15260	interferon gamma receptor 1	Receptor	0.01
Amyotrophic Lateral Sclerosis	C0002736	IFRD1	3475	O00458	interferon related developmental regulator 1		0.01
Amyotrophic Lateral Sclerosis	C0002736	IGFBP5	3488	P24593	insulin like growth factor binding protein 5	Enzyme modulator	0.01
Amyotrophic Lateral Sclerosis	C0002736	IGFBP7	3490	Q16270	insulin like growth factor binding protein 7		0.01
Amyotrophic Lateral Sclerosis	C0002736	FAS	355	P25445	Fas cell surface death receptor		0.01
Amyotrophic Lateral Sclerosis	C0002736	IL1A	3552	P01583	interleukin 1 alpha		0.01
Amyotrophic Lateral Sclerosis	C0002736	IL2	3558	P60568	interleukin 2		0.01
Amyotrophic Lateral Sclerosis	C0002736	IL2RA	3559	P01589	interleukin 2 receptor subunit alpha	Receptor	0.01
Amyotrophic Lateral Sclerosis	C0002736	IL13	3596	P35225	interleukin 13		0.01
Amyotrophic Lateral Sclerosis	C0002736	IL15	3600	P40933	interleukin 15		0.01
Amyotrophic Lateral Sclerosis	C0002736	IL17A	3605	Q16552	interleukin 17A		0.01
Amyotrophic Lateral Sclerosis	C0002736	IL18	3606	Q14116	interleukin 18		0.01
Amyotrophic Lateral Sclerosis	C0002736	CXCL10	3627	P02778	C-X-C motif chemokine ligand 10	Signaling	0.01
Amyotrophic Lateral Sclerosis	C0002736	INPP5B	3633	P32019	inositol polyphosphate-5-phosphatase B	Enzyme	0.01
Amyotrophic Lateral Sclerosis	C0002736	IRF1	3659	P10914	interferon regulatory factor 1	Transcription factor	0.01
Amyotrophic Lateral Sclerosis	C0002736	IRF3	3661	Q14653	interferon regulatory factor 3	Transcription factor	0.01
Amyotrophic Lateral Sclerosis	C0002736	ISG20	3669	Q96AZ6	interferon stimulated exonuclease gene 20		0.01
Amyotrophic Lateral Sclerosis	C0002736	ITGB2	3689	P05107	integrin subunit beta 2	Receptor	0.01
Amyotrophic Lateral Sclerosis	C0002736	ITPR1	3708	Q14643	inositol 1,4,5-trisphosphate receptor type 1	Ion channel	0.01
Amyotrophic Lateral Sclerosis	C0002736	ITPR2	3709	Q14571	inositol 1,4,5-trisphosphate receptor type 2	Ion channel	0.01
Amyotrophic Lateral Sclerosis	C0002736	ITPR3	3710	Q14573	inositol 1,4,5-trisphosphate receptor type 3	Ion channel	0.01
Amyotrophic Lateral Sclerosis	C0002736	JAG2	3714	Q9Y219	jagged canonical Notch ligand 2		0.01
Amyotrophic Lateral Sclerosis	C0002736	JAK3	3718	P52333	Janus kinase 3	Kinase	0.01
Amyotrophic Lateral Sclerosis	C0002736	ERCC6L2	375748	Q5T890	ERCC excision repair 6 like 2		0.01
Amyotrophic Lateral Sclerosis	C0002736	KCNJ8	3764	Q15842	potassium inwardly rectifying channel subfamily J member 8	Ion channel	0.01
Amyotrophic Lateral Sclerosis	C0002736	KCNJ11	3767	Q14654	potassium inwardly rectifying channel subfamily J member 11	Ion channel	0.01
Amyotrophic Lateral Sclerosis	C0002736	KCNK2	3776	O95069	potassium two pore domain channel subfamily K member 2	Ion channel	0.01
Amyotrophic Lateral Sclerosis	C0002736	KIF5B	3799	P33176	kinesin family member 5B	Cellular structure	0.01
Amyotrophic Lateral Sclerosis	C0002736	KIR3DL1	3811	P43629	killer cell immunoglobulin like receptor, three Ig domains and long cytoplasmic tail 1	Receptor	0.01
Amyotrophic Lateral Sclerosis	C0002736	ARG1	383	P05089	arginase 1	Enzyme	0.01
Amyotrophic Lateral Sclerosis	C0002736	KMT5A	387893	Q9NQR1	lysine methyltransferase 5A		0.01
Amyotrophic Lateral Sclerosis	C0002736	CCL4L1	388372	P13236;Q8NHW4	C-C motif chemokine ligand 4 like 1		0.01
Amyotrophic Lateral Sclerosis	C0002736	ACAT2	39	Q9BWD1	acetyl-CoA acetyltransferase 2	Enzyme	0.01
Amyotrophic Lateral Sclerosis	C0002736	LAMC1	3915	P11047	laminin subunit gamma 1	Enzyme modulator	0.01
Amyotrophic Lateral Sclerosis	C0002736	LGALS2	3957	P05162	galectin 2	Signaling	0.01
Amyotrophic Lateral Sclerosis	C0002736	LGALS4	3960	P56470	galectin 4	Signaling	0.01
Amyotrophic Lateral Sclerosis	C0002736	LIF	3976	P15018	LIF interleukin 6 family cytokine	Signaling	0.01
Amyotrophic Lateral Sclerosis	C0002736	FADS3	3995	Q9Y5Q0	fatty acid desaturase 3		0.01
Amyotrophic Lateral Sclerosis	C0002736	LTBR	4055	P36941	lymphotoxin beta receptor		0.01
Amyotrophic Lateral Sclerosis	C0002736	LUM	4060	P51884	lumican		0.01
Amyotrophic Lateral Sclerosis	C0002736	SH2D1A	4068	O60880	SH2 domain containing 1A		0.01
Amyotrophic Lateral Sclerosis	C0002736	MIRLET7B	406884		microRNA let-7b		0.01
Amyotrophic Lateral Sclerosis	C0002736	MIR126	406913		microRNA 126		0.01
Amyotrophic Lateral Sclerosis	C0002736	MIR139	406931		microRNA 139		0.01
Amyotrophic Lateral Sclerosis	C0002736	MIR142	406934		microRNA 142		0.01
Amyotrophic Lateral Sclerosis	C0002736	MIR143	406935		microRNA 143		0.01
Amyotrophic Lateral Sclerosis	C0002736	MIR15A	406948		microRNA 15a		0.01
Amyotrophic Lateral Sclerosis	C0002736	MIR183	406959		microRNA 183		0.01
Amyotrophic Lateral Sclerosis	C0002736	MIR193A	406968		microRNA 193a		0.01
Amyotrophic Lateral Sclerosis	C0002736	MIR23A	407010		microRNA 23a		0.01
Amyotrophic Lateral Sclerosis	C0002736	MIR29B1	407024		microRNA 29b-1		0.01
Amyotrophic Lateral Sclerosis	C0002736	MIR29B2	407025		microRNA 29b-2		0.01
Amyotrophic Lateral Sclerosis	C0002736	MIR93	407050		microRNA 93		0.01
Amyotrophic Lateral Sclerosis	C0002736	MIR17HG	407975	Q75NE6	miR-17-92a-1 cluster host gene		0.01
Amyotrophic Lateral Sclerosis	C0002736	MARCKS	4082	P29966	myristoylated alanine rich protein kinase C substrate		0.01
Amyotrophic Lateral Sclerosis	C0002736	MAP1B	4131	P46821	microtubule associated protein 1B	Cellular structure	0.01
Amyotrophic Lateral Sclerosis	C0002736	MB	4151	P02144	myoglobin		0.01
Amyotrophic Lateral Sclerosis	C0002736	MBP	4155	P02686	myelin basic protein		0.01
Amyotrophic Lateral Sclerosis	C0002736	MC4R	4160	P32245	melanocortin 4 receptor	G-protein coupled receptor	0.01
Amyotrophic Lateral Sclerosis	C0002736	DNAJB9	4189	Q9UBS3	DnaJ heat shock protein family (Hsp40) member B9		0.01
Amyotrophic Lateral Sclerosis	C0002736	MDH1	4190	P40925	malate dehydrogenase 1	Enzyme	0.01
Amyotrophic Lateral Sclerosis	C0002736	MECP2	4204	P51608	methyl-CpG binding protein 2	Epigenetic regulator	0.01
Amyotrophic Lateral Sclerosis	C0002736	MEF2A	4205	Q02078	myocyte enhancer factor 2A	Transcription factor	0.01
Amyotrophic Lateral Sclerosis	C0002736	MEF2C	4208	Q06413	myocyte enhancer factor 2C	Transcription factor	0.01
Amyotrophic Lateral Sclerosis	C0002736	MAP3K5	4217	Q99683	mitogen-activated protein kinase kinase kinase 5	Kinase	0.01
Amyotrophic Lateral Sclerosis	C0002736	MICE	4280		MHC class I polypeptide-related sequence E (pseudogene)		0.01
Amyotrophic Lateral Sclerosis	C0002736	MIF	4282	P14174	macrophage migration inhibitory factor		0.01
Amyotrophic Lateral Sclerosis	C0002736	MIP	4284	P30301	major intrinsic protein of lens fiber	Ion channel	0.01
Amyotrophic Lateral Sclerosis	C0002736	ACHE	43	P22303	acetylcholinesterase (Cartwright blood group)	Enzyme	0.01
Amyotrophic Lateral Sclerosis	C0002736	MMP7	4316	P09237	matrix metallopeptidase 7	Enzyme	0.01
Amyotrophic Lateral Sclerosis	C0002736	MMP14	4323	P50281	matrix metallopeptidase 14	Enzyme	0.01
Amyotrophic Lateral Sclerosis	C0002736	MPZ	4359	P25189	myelin protein zero		0.01
Amyotrophic Lateral Sclerosis	C0002736	MRC1	4360	P22897	mannose receptor C-type 1		0.01
Amyotrophic Lateral Sclerosis	C0002736	MS	4397		multiple sclerosis		0.01
Amyotrophic Lateral Sclerosis	C0002736	MIR326	442900		microRNA 326		0.01
Amyotrophic Lateral Sclerosis	C0002736	MT1A	4489	P04731	metallothionein 1A		0.01
Amyotrophic Lateral Sclerosis	C0002736	MT1B	4490	P07438	metallothionein 1B		0.01
Amyotrophic Lateral Sclerosis	C0002736	ATP6	4508	P00846	ATP synthase F0 subunit 6	Transporter	0.01
Amyotrophic Lateral Sclerosis	C0002736	NUDT1	4521	P36639	nudix hydrolase 1	Enzyme	0.01
Amyotrophic Lateral Sclerosis	C0002736	ND5	4540	P03915	NADH dehydrogenase, subunit 5 (complex I)	Enzyme	0.01
Amyotrophic Lateral Sclerosis	C0002736	MUSK	4593	O15146	muscle associated receptor tyrosine kinase	Kinase	0.01
Amyotrophic Lateral Sclerosis	C0002736	MYBPH	4608	Q13203	myosin binding protein H		0.01
Amyotrophic Lateral Sclerosis	C0002736	MYC	4609	P01106	MYC proto-oncogene, bHLH transcription factor	Transcription factor	0.01
Amyotrophic Lateral Sclerosis	C0002736	MYH6	4624	P13533	myosin heavy chain 6		0.01
Amyotrophic Lateral Sclerosis	C0002736	MYH9	4627	P35579	myosin heavy chain 9		0.01
Amyotrophic Lateral Sclerosis	C0002736	MYO6	4646	Q9UM54	myosin VI	Cellular structure	0.01
Amyotrophic Lateral Sclerosis	C0002736	MYOD1	4654	P15172	myogenic differentiation 1	Transcription factor	0.01
Amyotrophic Lateral Sclerosis	C0002736	NAP1L1	4673	P55209	nucleosome assembly protein 1 like 1	Enzyme modulator	0.01
Amyotrophic Lateral Sclerosis	C0002736	CEACAM6	4680	P40199	CEA cell adhesion molecule 6		0.01
Amyotrophic Lateral Sclerosis	C0002736	NCAM1	4684	P13591	neural cell adhesion molecule 1		0.01
Amyotrophic Lateral Sclerosis	C0002736	NEDD8	4738	Q15843	NEDD8 ubiquitin like modifier	Nucleic acid binding	0.01
Amyotrophic Lateral Sclerosis	C0002736	NEUROG1	4762	Q92886	neurogenin 1	Enzyme	0.01
Amyotrophic Lateral Sclerosis	C0002736	NFIL3	4783	Q16649	nuclear factor, interleukin 3 regulated	Transcription factor	0.01
Amyotrophic Lateral Sclerosis	C0002736	NGFR	4804	P08138	nerve growth factor receptor	Receptor	0.01
Amyotrophic Lateral Sclerosis	C0002736	NONO	4841	Q15233	non-POU domain containing octamer binding	Nucleic acid binding	0.01
Amyotrophic Lateral Sclerosis	C0002736	SLC11A2	4891	P49281	solute carrier family 11 member 2	Transporter	0.01
Amyotrophic Lateral Sclerosis	C0002736	NRF1	4899	Q16656	nuclear respiratory factor 1		0.01
Amyotrophic Lateral Sclerosis	C0002736	NRGN	4900	Q92686	neurogranin		0.01
Amyotrophic Lateral Sclerosis	C0002736	NTF4	4909	P34130	neurotrophin 4	Signaling	0.01
Amyotrophic Lateral Sclerosis	C0002736	NTRK1	4914	P04629	neurotrophic receptor tyrosine kinase 1	Kinase	0.01
Amyotrophic Lateral Sclerosis	C0002736	NTRK2	4915	Q16620	neurotrophic receptor tyrosine kinase 2	Kinase	0.01
Amyotrophic Lateral Sclerosis	C0002736	NTRK3	4916	Q16288	neurotrophic receptor tyrosine kinase 3	Kinase	0.01
Amyotrophic Lateral Sclerosis	C0002736	MIR375	494324		microRNA 375		0.01
Amyotrophic Lateral Sclerosis	C0002736	MIR378A	494327		microRNA 378a		0.01
Amyotrophic Lateral Sclerosis	C0002736	OPA1	4976	O60313	OPA1 mitochondrial dynamin like GTPase	Enzyme modulator	0.01
Amyotrophic Lateral Sclerosis	C0002736	ATP5F1A	498	P25705	ATP synthase F1 subunit alpha	Transporter	0.01
Amyotrophic Lateral Sclerosis	C0002736	OSBP	5007	P22059	oxysterol binding protein		0.01
Amyotrophic Lateral Sclerosis	C0002736	P2RX1	5023	P51575	purinergic receptor P2X 1	Ion channel	0.01
Amyotrophic Lateral Sclerosis	C0002736	P2RX3	5024	P56373	purinergic receptor P2X 3	Ion channel	0.01
Amyotrophic Lateral Sclerosis	C0002736	P2RX5	5026	Q93086	purinergic receptor P2X 5	Ion channel	0.01
Amyotrophic Lateral Sclerosis	C0002736	P2RY1	5028	P47900	purinergic receptor P2Y1	G-protein coupled receptor	0.01
Amyotrophic Lateral Sclerosis	C0002736	P2RY2	5029	P41231	purinergic receptor P2Y2	G-protein coupled receptor	0.01
Amyotrophic Lateral Sclerosis	C0002736	PAH	5053	P00439	phenylalanine hydroxylase		0.01
Amyotrophic Lateral Sclerosis	C0002736	REG3A	5068	Q06141	regenerating family member 3 alpha		0.01
Amyotrophic Lateral Sclerosis	C0002736	PAWR	5074	Q96IZ0	pro-apoptotic WT1 regulator		0.01
Amyotrophic Lateral Sclerosis	C0002736	ASAP1	50807	Q9ULH1	ArfGAP with SH3 domain, ankyrin repeat and PH domain 1		0.01
Amyotrophic Lateral Sclerosis	C0002736	PCBP1	5093	Q15365	poly(rC) binding protein 1	Enzyme	0.01
Amyotrophic Lateral Sclerosis	C0002736	ASCC1	51008	Q8N9N2	activating signal cointegrator 1 complex subunit 1		0.01
Amyotrophic Lateral Sclerosis	C0002736	ATL1	51062	Q8WXF7	atlastin GTPase 1	Enzyme modulator	0.01
Amyotrophic Lateral Sclerosis	C0002736	NMD3	51068	Q96D46	NMD3 ribosome export adaptor		0.01
Amyotrophic Lateral Sclerosis	C0002736	APH1A	51107	Q96BI3	aph-1 homolog A, gamma-secretase subunit	Enzyme modulator	0.01
Amyotrophic Lateral Sclerosis	C0002736	IGF2-AS	51214	Q6U949	IGF2 antisense RNA		0.01
Amyotrophic Lateral Sclerosis	C0002736	PCSK2	5126	P16519	proprotein convertase subtilisin/kexin type 2	Enzyme	0.01
Amyotrophic Lateral Sclerosis	C0002736	SIRT6	51548	Q8N6T7	sirtuin 6	Epigenetic regulator	0.01
Amyotrophic Lateral Sclerosis	C0002736	IL23A	51561	Q9NPF7	interleukin 23 subunit alpha	Signaling	0.01
Amyotrophic Lateral Sclerosis	C0002736	SERPINF1	5176	P36955	serpin family F member 1	Enzyme modulator	0.01
Amyotrophic Lateral Sclerosis	C0002736	PFN2	5217	P35080	profilin 2		0.01
Amyotrophic Lateral Sclerosis	C0002736	PGK1	5230	P00558	phosphoglycerate kinase 1	Kinase	0.01
Amyotrophic Lateral Sclerosis	C0002736	PHB	5245	P35232	prohibitin		0.01
Amyotrophic Lateral Sclerosis	C0002736	SERPINA1	5265	P01009	serpin family A member 1	Enzyme modulator	0.01
Amyotrophic Lateral Sclerosis	C0002736	PLCD1	5333	P51178	phospholipase C delta 1	Enzyme	0.01
Amyotrophic Lateral Sclerosis	C0002736	PLEC	5339	Q15149	plectin	Cellular structure	0.01
Amyotrophic Lateral Sclerosis	C0002736	PLP1	5354	P60201	proteolipid protein 1	Cellular structure	0.01
Amyotrophic Lateral Sclerosis	C0002736	PLXNA2	5362	O75051	plexin A2		0.01
Amyotrophic Lateral Sclerosis	C0002736	ATP7A	538	Q04656	ATPase copper transporting alpha	Transporter	0.01
Amyotrophic Lateral Sclerosis	C0002736	DCUN1D1	54165	Q96GG9	defective in cullin neddylation 1 domain containing 1		0.01
Amyotrophic Lateral Sclerosis	C0002736	POMC	5443	P01189	proopiomelanocortin		0.01
Amyotrophic Lateral Sclerosis	C0002736	XRN1	54464	Q8IZH2	5'-3' exoribonuclease 1		0.01
Amyotrophic Lateral Sclerosis	C0002736	POU5F1	5460	Q01860	POU class 5 homeobox 1		0.01
Amyotrophic Lateral Sclerosis	C0002736	PPID	5481	Q08752	peptidylprolyl isomerase D		0.01
Amyotrophic Lateral Sclerosis	C0002736	ACP3	55	P15309	acid phosphatase 3	Enzyme	0.01
Amyotrophic Lateral Sclerosis	C0002736	WIPI1	55062	Q5MNZ9	WD repeat domain, phosphoinositide interacting 1		0.01
Amyotrophic Lateral Sclerosis	C0002736	MTPAP	55149	Q9NVV4	mitochondrial poly(A) polymerase	Enzyme	0.01
Amyotrophic Lateral Sclerosis	C0002736	RMDN3	55177	Q96TC7	regulator of microtubule dynamics 3		0.01
Amyotrophic Lateral Sclerosis	C0002736	WDR41	55255	Q9HAD4	WD repeat domain 41		0.01
Amyotrophic Lateral Sclerosis	C0002736	SAGE1	55511	Q9NXZ1	sarcoma antigen 1	Enzyme	0.01
Amyotrophic Lateral Sclerosis	C0002736	SLC30A6	55676	Q6NXT4	solute carrier family 30 member 6	Transporter	0.01
Amyotrophic Lateral Sclerosis	C0002736	NGLY1	55768	Q96IV0	N-glycanase 1	Enzyme	0.01
Amyotrophic Lateral Sclerosis	C0002736	PKN1	5585	Q16512	protein kinase N1	Kinase	0.01
Amyotrophic Lateral Sclerosis	C0002736	ZKSCAN7	55888	Q9P0L1	zinc finger with KRAB and SCAN domains 7		0.01
Amyotrophic Lateral Sclerosis	C0002736	MAPK3	5595	P27361	mitogen-activated protein kinase 3	Kinase	0.01
Amyotrophic Lateral Sclerosis	C0002736	MAPK9	5601	P45984	mitogen-activated protein kinase 9	Kinase	0.01
Amyotrophic Lateral Sclerosis	C0002736	EIF2AK2	5610	P19525	eukaryotic translation initiation factor 2 alpha kinase 2	Kinase	0.01
Amyotrophic Lateral Sclerosis	C0002736	PRMT8	56341	Q9NR22	protein arginine methyltransferase 8	Epigenetic regulator	0.01
Amyotrophic Lateral Sclerosis	C0002736	PSAP	5660	P07602	prosaposin		0.01
Amyotrophic Lateral Sclerosis	C0002736	PSMA7	5688	O14818	proteasome 20S subunit alpha 7		0.01
Amyotrophic Lateral Sclerosis	C0002736	LXN	56925	Q9BS40	latexin		0.01
Amyotrophic Lateral Sclerosis	C0002736	FAM20C	56975	Q8IXL6	FAM20C golgi associated secretory pathway kinase		0.01
Amyotrophic Lateral Sclerosis	C0002736	NUP107	57122	P57740	nucleoporin 107	Transporter	0.01
Amyotrophic Lateral Sclerosis	C0002736	MCOLN1	57192	Q9GZU1	mucolipin 1	Ion channel	0.01
Amyotrophic Lateral Sclerosis	C0002736	ERGIC1	57222	Q969X5	endoplasmic reticulum-golgi intermediate compartment 1		0.01
Amyotrophic Lateral Sclerosis	C0002736	PTAFR	5724	P25105	platelet activating factor receptor	G-protein coupled receptor	0.01
Amyotrophic Lateral Sclerosis	C0002736	PTEN	5728	P60484	phosphatase and tensin homolog	Enzyme	0.01
Amyotrophic Lateral Sclerosis	C0002736	BAG1	573	Q99933	BAG cochaperone 1		0.01
Amyotrophic Lateral Sclerosis	C0002736	PTGER3	5733	P43115	prostaglandin E receptor 3	G-protein coupled receptor	0.01
Amyotrophic Lateral Sclerosis	C0002736	JPH3	57338	Q8WXH2	junctophilin 3		0.01
Amyotrophic Lateral Sclerosis	C0002736	MIR494	574452		microRNA 494		0.01
Amyotrophic Lateral Sclerosis	C0002736	MIR193B	574455		microRNA 193b		0.01
Amyotrophic Lateral Sclerosis	C0002736	NDRG2	57447	Q9UN36	NDRG family member 2	Enzyme	0.01
Amyotrophic Lateral Sclerosis	C0002736	MIR524	574478		microRNA 524		0.01
Amyotrophic Lateral Sclerosis	C0002736	SLC12A5	57468	Q9H2X9	solute carrier family 12 member 5	Transporter	0.01
Amyotrophic Lateral Sclerosis	C0002736	NLN	57486	Q9BYT8	neurolysin	Enzyme	0.01
Amyotrophic Lateral Sclerosis	C0002736	KCNT1	57582	Q5JUK3	potassium sodium-activated channel subfamily T member 1	Ion channel	0.01
Amyotrophic Lateral Sclerosis	C0002736	MAGEE1	57692	Q9HCI5	MAGE family member E1	Cell adhesion	0.01
Amyotrophic Lateral Sclerosis	C0002736	FAM160B1	57700	Q5W0V3	family with sequence similarity 160 member B1		0.01
Amyotrophic Lateral Sclerosis	C0002736	HAMP	57817	P81172	hepcidin antimicrobial peptide		0.01
Amyotrophic Lateral Sclerosis	C0002736	PTPRN	5798	Q16849	protein tyrosine phosphatase receptor type N		0.01
Amyotrophic Lateral Sclerosis	C0002736	ACTA1	58	P68133	actin alpha 1, skeletal muscle	Cellular structure	0.01
Amyotrophic Lateral Sclerosis	C0002736	BAX	581	Q07812	BCL2 associated X, apoptosis regulator	Signaling	0.01
Amyotrophic Lateral Sclerosis	C0002736	PURA	5813	Q00577	purine rich element binding protein A	Nucleic acid binding	0.01
Amyotrophic Lateral Sclerosis	C0002736	NGB	58157	Q9NPG2	neuroglobin	Transporter	0.01
Amyotrophic Lateral Sclerosis	C0002736	BBS2	583	Q9BXC9	Bardet-Biedl syndrome 2		0.01
Amyotrophic Lateral Sclerosis	C0002736	RAB1A	5861	P62820	RAB1A, member RAS oncogene family		0.01
Amyotrophic Lateral Sclerosis	C0002736	RANGAP1	5905	P46060	Ran GTPase activating protein 1	Enzyme modulator	0.01
Amyotrophic Lateral Sclerosis	C0002736	CCND1	595	P24385	cyclin D1	Enzyme modulator	0.01
Amyotrophic Lateral Sclerosis	C0002736	RBP4	5950	P02753	retinol binding protein 4	Transporter	0.01
Amyotrophic Lateral Sclerosis	C0002736	REG1A	5967	P05451	regenerating family member 1 alpha		0.01
Amyotrophic Lateral Sclerosis	C0002736	UPF1	5976	Q92900	UPF1 RNA helicase and ATPase	Enzyme	0.01
Amyotrophic Lateral Sclerosis	C0002736	REST	5978	Q13127	RE1 silencing transcription factor	Transcription factor	0.01
Amyotrophic Lateral Sclerosis	C0002736	RET	5979	P07949	ret proto-oncogene	Kinase	0.01
Amyotrophic Lateral Sclerosis	C0002736	TRIM27	5987	P14373	tripartite motif containing 27		0.01
Amyotrophic Lateral Sclerosis	C0002736	ROS1	6098	P08922	ROS proto-oncogene 1, receptor tyrosine kinase	Kinase	0.01
Amyotrophic Lateral Sclerosis	C0002736	ZNF704	619279	Q6ZNC4	zinc finger protein 704		0.01
Amyotrophic Lateral Sclerosis	C0002736	RPS17	6218	P08708	ribosomal protein S17	Nucleic acid binding	0.01
Amyotrophic Lateral Sclerosis	C0002736	RPS25	6230	P62851	ribosomal protein S25		0.01
Amyotrophic Lateral Sclerosis	C0002736	RPS27A	6233	P62979	ribosomal protein S27a	Nucleic acid binding	0.01
Amyotrophic Lateral Sclerosis	C0002736	SORT1	6272	Q99523	sortilin 1	Transporter	0.01
Amyotrophic Lateral Sclerosis	C0002736	S100A4	6275	P26447	S100 calcium binding protein A4	Calcium-binding protein	0.01
Amyotrophic Lateral Sclerosis	C0002736	S100A8	6279	P05109	S100 calcium binding protein A8	Calcium-binding protein	0.01
Amyotrophic Lateral Sclerosis	C0002736	S100A9	6280	P06702	S100 calcium binding protein A9	Calcium-binding protein	0.01
Amyotrophic Lateral Sclerosis	C0002736	SCD	6319	O00767	stearoyl-CoA desaturase		0.01
Amyotrophic Lateral Sclerosis	C0002736	SCNN1A	6337	P37088	sodium channel epithelial 1 subunit alpha	Ion channel	0.01
Amyotrophic Lateral Sclerosis	C0002736	CCL4	6351	P13236;Q8NHW4	C-C motif chemokine ligand 4	Signaling	0.01
Amyotrophic Lateral Sclerosis	C0002736	CCL18	6362	P55774	C-C motif chemokine ligand 18	Signaling	0.01
Amyotrophic Lateral Sclerosis	C0002736	CX3CL1	6376	P78423	C-X3-C motif chemokine ligand 1	Signaling	0.01
Amyotrophic Lateral Sclerosis	C0002736	SEL1L	6400	Q9UBV2	SEL1L adaptor subunit of ERAD E3 ubiquitin ligase		0.01
Amyotrophic Lateral Sclerosis	C0002736	POU5F1P3	642559		POU class 5 homeobox 1 pseudogene 3		0.01
Amyotrophic Lateral Sclerosis	C0002736	COP1	64326	Q8NHY2	COP1 E3 ubiquitin ligase		0.01
Amyotrophic Lateral Sclerosis	C0002736	LOC643387	643387		TAR DNA binding protein pseudogene		0.01
Amyotrophic Lateral Sclerosis	C0002736	SGK1	6446	O00141	serum/glucocorticoid regulated kinase 1	Kinase	0.01
Amyotrophic Lateral Sclerosis	C0002736	POU5F1P4	645682		POU class 5 homeobox 1 pseudogene 4		0.01
Amyotrophic Lateral Sclerosis	C0002736	SHBG	6462	P04278	sex hormone binding globulin		0.01
Amyotrophic Lateral Sclerosis	C0002736	SHH	6469	Q15465	sonic hedgehog signaling molecule		0.01
Amyotrophic Lateral Sclerosis	C0002736	SI	6476	P14410	sucrase-isomaltase	Enzyme	0.01
Amyotrophic Lateral Sclerosis	C0002736	P2RY12	64805	Q9H244	purinergic receptor P2Y12	G-protein coupled receptor	0.01
Amyotrophic Lateral Sclerosis	C0002736	BCL11B	64919	Q9C0K0	BAF chromatin remodeling complex subunit BCL11B	Transcription factor	0.01
Amyotrophic Lateral Sclerosis	C0002736	ACD	65057	Q96AP0	ACD shelterin complex subunit and telomerase recruitment factor		0.01
Amyotrophic Lateral Sclerosis	C0002736	SLC1A3	6507	P43003	solute carrier family 1 member 3	Transporter	0.01
Amyotrophic Lateral Sclerosis	C0002736	BMP4	652	P12644	bone morphogenetic protein 4	Signaling	0.01
Amyotrophic Lateral Sclerosis	C0002736	SLC8A3	6547	P57103	solute carrier family 8 member A3	Transporter	0.01
Amyotrophic Lateral Sclerosis	C0002736	SLC12A2	6558	P55011	solute carrier family 12 member 2	Transporter	0.01
Amyotrophic Lateral Sclerosis	C0002736	SLC12A4	6560	Q9UP95	solute carrier family 12 member 4	Transporter	0.01
Amyotrophic Lateral Sclerosis	C0002736	SUMO3	6612	P55854	small ubiquitin like modifier 3		0.01
Amyotrophic Lateral Sclerosis	C0002736	SUMO2	6613	P61956	small ubiquitin like modifier 2		0.01
Amyotrophic Lateral Sclerosis	C0002736	BNIP1	662	Q12981	BCL2 interacting protein 1		0.01
Amyotrophic Lateral Sclerosis	C0002736	SOAT1	6646	P35610	sterol O-acyltransferase 1	Enzyme	0.01
Amyotrophic Lateral Sclerosis	C0002736	SOD3	6649	P08294	superoxide dismutase 3	Enzyme	0.01
Amyotrophic Lateral Sclerosis	C0002736	BNIP3L	665	O60238	BCL2 interacting protein 3 like		0.01
Amyotrophic Lateral Sclerosis	C0002736	SOX5	6660	P35711	SRY-box transcription factor 5		0.01
Amyotrophic Lateral Sclerosis	C0002736	SOX10	6663	P56693	SRY-box transcription factor 10		0.01
Amyotrophic Lateral Sclerosis	C0002736	SPP1	6696	P10451	secreted phosphoprotein 1		0.01
Amyotrophic Lateral Sclerosis	C0002736	BRCA1	672	P38398	BRCA1 DNA repair associated	Enzyme	0.01
Amyotrophic Lateral Sclerosis	C0002736	SREBF1	6720	P36956	sterol regulatory element binding transcription factor 1		0.01
Amyotrophic Lateral Sclerosis	C0002736	SST	6750	P61278	somatostatin	Signaling	0.01
Amyotrophic Lateral Sclerosis	C0002736	SULT1E1	6783	P49888	sulfotransferase family 1E member 1		0.01
Amyotrophic Lateral Sclerosis	C0002736	STXBP1	6812	P61764	syntaxin binding protein 1	Transporter	0.01
Amyotrophic Lateral Sclerosis	C0002736	SUPT4H1	6827	P63272	SPT4 homolog, DSIF elongation factor subunit	Nucleic acid binding	0.01
Amyotrophic Lateral Sclerosis	C0002736	ABCC8	6833	Q09428	ATP binding cassette subfamily C member 8	Transporter	0.01
Amyotrophic Lateral Sclerosis	C0002736	SYP	6855	P08247	synaptophysin	Transporter	0.01
Amyotrophic Lateral Sclerosis	C0002736	TAC1	6863	P20366	tachykinin precursor 1		0.01
Amyotrophic Lateral Sclerosis	C0002736	TACR1	6869	P25103	tachykinin receptor 1	G-protein coupled receptor	0.01
Amyotrophic Lateral Sclerosis	C0002736	MAP3K7	6885	O43318	mitogen-activated protein kinase kinase kinase 7	Kinase	0.01
Amyotrophic Lateral Sclerosis	C0002736	TAT	6898	P17735	tyrosine aminotransferase		0.01
Amyotrophic Lateral Sclerosis	C0002736	MIR582	693167		microRNA 582		0.01
Amyotrophic Lateral Sclerosis	C0002736	MIR638	693223		microRNA 638		0.01
Amyotrophic Lateral Sclerosis	C0002736	TGFB2	7042	P61812	transforming growth factor beta 2	Signaling	0.01
Amyotrophic Lateral Sclerosis	C0002736	TIMP1	7076	P01033	TIMP metallopeptidase inhibitor 1	Enzyme modulator	0.01
Amyotrophic Lateral Sclerosis	C0002736	TIMP2	7077	P16035	TIMP metallopeptidase inhibitor 2	Enzyme modulator	0.01
Amyotrophic Lateral Sclerosis	C0002736	TIMP3	7078	P35625	TIMP metallopeptidase inhibitor 3	Enzyme modulator	0.01
Amyotrophic Lateral Sclerosis	C0002736	CLDN5	7122	O00501	claudin 5	Cell-cell junction	0.01
Amyotrophic Lateral Sclerosis	C0002736	TP73	7161	O15350	tumor protein p73	Transcription factor	0.01
Amyotrophic Lateral Sclerosis	C0002736	TPO	7173	P07202	thyroid peroxidase	Enzyme	0.01
Amyotrophic Lateral Sclerosis	C0002736	NR2C2	7182	P49116	nuclear receptor subfamily 2 group C member 2	Nuclear receptor	0.01
Amyotrophic Lateral Sclerosis	C0002736	TRN-GTT2-1	7214		tRNA-Asn (anticodon GTT) 2-1		0.01
Amyotrophic Lateral Sclerosis	C0002736	DNAJC7	7266	Q99615	DnaJ heat shock protein family (Hsp40) member C7		0.01
Amyotrophic Lateral Sclerosis	C0002736	POTEF	728378	A5A3E0	POTE ankyrin domain family member F		0.01
Amyotrophic Lateral Sclerosis	C0002736	UBC	7316	P0CG48	ubiquitin C	Nucleic acid binding	0.01
Amyotrophic Lateral Sclerosis	C0002736	UBE2H	7328	P62256	ubiquitin conjugating enzyme E2 H		0.01
Amyotrophic Lateral Sclerosis	C0002736	UCP1	7350	P25874	uncoupling protein 1	Transporter	0.01
Amyotrophic Lateral Sclerosis	C0002736	UCP3	7352	P55916	uncoupling protein 3	Transporter	0.01
Amyotrophic Lateral Sclerosis	C0002736	SCGB1A1	7356	P11684	secretoglobin family 1A member 1	Signaling	0.01
Amyotrophic Lateral Sclerosis	C0002736	UGCG	7357	Q16739	UDP-glucose ceramide glucosyltransferase	Enzyme	0.01
Amyotrophic Lateral Sclerosis	C0002736	XDH	7498	P47989	xanthine dehydrogenase	Enzyme	0.01
Amyotrophic Lateral Sclerosis	C0002736	XPO1	7514	O14980	exportin 1	Receptor	0.01
Amyotrophic Lateral Sclerosis	C0002736	XRCC1	7515	P18887	X-ray repair cross complementing 1		0.01
Amyotrophic Lateral Sclerosis	C0002736	XRCC5	7520	P13010	X-ray repair cross complementing 5	Enzyme	0.01
Amyotrophic Lateral Sclerosis	C0002736	YWHAZ	7534	P63104	tyrosine 3-monooxygenase/tryptophan 5-monooxygenase activation protein zeta	Chaperone	0.01
Amyotrophic Lateral Sclerosis	C0002736	CACNA1A	773	O00555	calcium voltage-gated channel subunit alpha1 A	Ion channel	0.01
Amyotrophic Lateral Sclerosis	C0002736	RNF112	7732	Q9ULX5	ring finger protein 112	Enzyme modulator	0.01
Amyotrophic Lateral Sclerosis	C0002736	CACNA1S	779	Q13698	calcium voltage-gated channel subunit alpha1 S	Ion channel	0.01
Amyotrophic Lateral Sclerosis	C0002736	TUBA1A	7846	Q71U36	tubulin alpha 1a	Cellular structure	0.01
Amyotrophic Lateral Sclerosis	C0002736	CXCR4	7852	P61073	C-X-C motif chemokine receptor 4	G-protein coupled receptor	0.01
Amyotrophic Lateral Sclerosis	C0002736	SCG2	7857	P13521	secretogranin II		0.01
Amyotrophic Lateral Sclerosis	C0002736	CUEDC2	79004	Q9H467	CUE domain containing 2		0.01
Amyotrophic Lateral Sclerosis	C0002736	MMP28	79148	Q9H239	matrix metallopeptidase 28	Enzyme	0.01
Amyotrophic Lateral Sclerosis	C0002736	CALB1	793	P05937	calbindin 1	Calcium-binding protein	0.01
Amyotrophic Lateral Sclerosis	C0002736	CALB2	794	P22676	calbindin 2	Calcium-binding protein	0.01
Amyotrophic Lateral Sclerosis	C0002736	GEMIN6	79833	Q8WXD5	gem nuclear organelle associated protein 6		0.01
Amyotrophic Lateral Sclerosis	C0002736	HDAC11	79885	Q96DB2	histone deacetylase 11	Epigenetic regulator	0.01
Amyotrophic Lateral Sclerosis	C0002736	GGNBP2	79893	Q9H3C7	gametogenetin binding protein 2		0.01
Amyotrophic Lateral Sclerosis	C0002736	DHDDS	79947	Q86SQ9	dehydrodolichyl diphosphate synthase subunit	Enzyme	0.01
Amyotrophic Lateral Sclerosis	C0002736	ATAT1	79969	Q5SQI0	alpha tubulin acetyltransferase 1		0.01
Amyotrophic Lateral Sclerosis	C0002736	IFT74	80173	Q96LB3	intraflagellar transport 74		0.01
Amyotrophic Lateral Sclerosis	C0002736	RUBCNL	80183	Q9H714	rubicon like autophagy enhancer		0.01
Amyotrophic Lateral Sclerosis	C0002736	SRCIN1	80725	Q9C0H9	SRC kinase signaling inhibitor 1		0.01
Amyotrophic Lateral Sclerosis	C0002736	PABPN1	8106	Q86U42	poly(A) binding protein nuclear 1		0.01
Amyotrophic Lateral Sclerosis	C0002736	CALR	811	P27797	calreticulin	Calcium-binding protein	0.01
Amyotrophic Lateral Sclerosis	C0002736	CAMK4	814	Q16566	calcium/calmodulin dependent protein kinase IV	Kinase	0.01
Amyotrophic Lateral Sclerosis	C0002736	CAPG	822	P40121	capping actin protein, gelsolin like	Cellular structure	0.01
Amyotrophic Lateral Sclerosis	C0002736	CAPN1	823	P07384	calpain 1	Enzyme	0.01
Amyotrophic Lateral Sclerosis	C0002736	CAPN2	824	P17655	calpain 2	Enzyme	0.01
Amyotrophic Lateral Sclerosis	C0002736	CDC7	8317	O00311	cell division cycle 7	Kinase	0.01
Amyotrophic Lateral Sclerosis	C0002736	ARHGAP24	83478	Q8N264	Rho GTPase activating protein 24		0.01
Amyotrophic Lateral Sclerosis	C0002736	POLDIP3	84271	Q9BY77	DNA polymerase delta interacting protein 3	Nucleic acid binding	0.01
Amyotrophic Lateral Sclerosis	C0002736	BTBD10	84280	Q9BSF8	BTB domain containing 10		0.01
Amyotrophic Lateral Sclerosis	C0002736	CASR	846	P41180	calcium sensing receptor	G-protein coupled receptor	0.01
Amyotrophic Lateral Sclerosis	C0002736	TTBK1	84630	Q5TCY1	tau tubulin kinase 1	Kinase	0.01
Amyotrophic Lateral Sclerosis	C0002736	GEMIN2	8487	O14893	gem nuclear organelle associated protein 2	Nucleic acid binding	0.01
Amyotrophic Lateral Sclerosis	C0002736	ATAD1	84896	Q8NBU5	ATPase family AAA domain containing 1		0.01
Amyotrophic Lateral Sclerosis	C0002736	MAP4K3	8491	Q8IVH8	mitogen-activated protein kinase kinase kinase kinase 3	Kinase	0.01
Amyotrophic Lateral Sclerosis	C0002736	PPM1D	8493	O15297	protein phosphatase, Mg2+/Mn2+ dependent 1D	Enzyme	0.01
Amyotrophic Lateral Sclerosis	C0002736	FCN3	8547	O75636	ficolin 3	Signaling	0.01
Amyotrophic Lateral Sclerosis	C0002736	BLZF1	8548	Q9H2G9	basic leucine zipper nuclear factor 1		0.01
Amyotrophic Lateral Sclerosis	C0002736	LGR5	8549	O75473	leucine rich repeat containing G protein-coupled receptor 5	G-protein coupled receptor	0.01
Amyotrophic Lateral Sclerosis	C0002736	DYNLL1	8655	P63167	dynein light chain LC8-type 1	Cellular structure	0.01
Amyotrophic Lateral Sclerosis	C0002736	TNKS	8658	O95271	tankyrase		0.01
Amyotrophic Lateral Sclerosis	C0002736	DGAT1	8694	O75907	diacylglycerol O-acyltransferase 1	Enzyme	0.01
Amyotrophic Lateral Sclerosis	C0002736	CBR1	873	P16152	carbonyl reductase 1		0.01
Amyotrophic Lateral Sclerosis	C0002736	TNFSF14	8740	O43557	TNF superfamily member 14	Signaling	0.01
Amyotrophic Lateral Sclerosis	C0002736	CBS	875	P0DN79;P35520	cystathionine beta-synthase	Enzyme	0.01
Amyotrophic Lateral Sclerosis	C0002736	TNFRSF10B	8795	O14763	TNF receptor superfamily member 10b		0.01
Amyotrophic Lateral Sclerosis	C0002736	IL18R1	8809	Q13478	interleukin 18 receptor 1	Receptor	0.01
Amyotrophic Lateral Sclerosis	C0002736	PROM1	8842	O43490	prominin 1	Transporter	0.01
Amyotrophic Lateral Sclerosis	C0002736	ASAP2	8853	O43150	ArfGAP with SH3 domain, ankyrin repeat and PH domain 2		0.01
Amyotrophic Lateral Sclerosis	C0002736	ALDH1A2	8854	O94788	aldehyde dehydrogenase 1 family member A2	Enzyme	0.01
Amyotrophic Lateral Sclerosis	C0002736	NR1I2	8856	O75469	nuclear receptor subfamily 1 group I member 2	Nuclear receptor	0.01
Amyotrophic Lateral Sclerosis	C0002736	SYNJ1	8867	O43426	synaptojanin 1	Enzyme	0.01
Amyotrophic Lateral Sclerosis	C0002736	SYNJ2	8871	O15056	synaptojanin 2	Enzyme	0.01
Amyotrophic Lateral Sclerosis	C0002736	ACTN3	89	Q08043	actinin alpha 3 (gene/pseudogene)		0.01
Amyotrophic Lateral Sclerosis	C0002736	CACNA1H	8912	O95180	calcium voltage-gated channel subunit alpha1 H	Ion channel	0.01
Amyotrophic Lateral Sclerosis	C0002736	BCL10	8915	O95999	BCL10 immune signaling adaptor		0.01
Amyotrophic Lateral Sclerosis	C0002736	RAB29	8934	O14966	RAB29, member RAS oncogene family		0.01
Amyotrophic Lateral Sclerosis	C0002736	MGAM	8972	O43451	maltase-glucoamylase	Enzyme	0.01
Amyotrophic Lateral Sclerosis	C0002736	WNT3A	89780	P56704	Wnt family member 3A	Signaling	0.01
Amyotrophic Lateral Sclerosis	C0002736	HSPB3	8988	Q12988	heat shock protein family B (small) member 3		0.01
Amyotrophic Lateral Sclerosis	C0002736	SELENBP1	8991	Q13228	selenium binding protein 1	Immune response	0.01
Amyotrophic Lateral Sclerosis	C0002736	MCU	90550	Q8NE86	mitochondrial calcium uniporter	Ion channel	0.01
Amyotrophic Lateral Sclerosis	C0002736	UNC119	9094	Q13432	unc-119 lipid binding chaperone	Receptor	0.01
Amyotrophic Lateral Sclerosis	C0002736	INA	9118	Q16352	internexin neuronal intermediate filament protein alpha		0.01
Amyotrophic Lateral Sclerosis	C0002736	P2RX6	9127	O15547	purinergic receptor P2X 6	Ion channel	0.01
Amyotrophic Lateral Sclerosis	C0002736	SLC33A1	9197	O00400	solute carrier family 33 member 1	Transporter	0.01
Amyotrophic Lateral Sclerosis	C0002736	XPR1	9213	Q9UBH6	xenotropic and polytropic retrovirus receptor 1	Transporter	0.01
Amyotrophic Lateral Sclerosis	C0002736	MTDH	92140	Q86UE4	metadherin		0.01
Amyotrophic Lateral Sclerosis	C0002736	DNER	92737	Q8NFT8	delta/notch like EGF repeat containing		0.01
Amyotrophic Lateral Sclerosis	C0002736	CD14	929	P08571	CD14 molecule		0.01
Amyotrophic Lateral Sclerosis	C0002736	KLF4	9314	O43474	Kruppel like factor 4	Nucleic acid binding	0.01
Amyotrophic Lateral Sclerosis	C0002736	ZNHIT3	9326	Q15649	zinc finger HIT-type containing 3		0.01
Amyotrophic Lateral Sclerosis	C0002736	CD163	9332	Q86VB7	CD163 molecule	Enzyme	0.01
Amyotrophic Lateral Sclerosis	C0002736	LONP1	9361	P36776	lon peptidase 1, mitochondrial	Enzyme	0.01
Amyotrophic Lateral Sclerosis	C0002736	KL	9365	Q9UEF7	klotho	Enzyme	0.01
Amyotrophic Lateral Sclerosis	C0002736	CHST2	9435	Q9Y4C5	carbohydrate sulfotransferase 2		0.01
Amyotrophic Lateral Sclerosis	C0002736	GSTO1	9446	P78417	glutathione S-transferase omega 1		0.01
Amyotrophic Lateral Sclerosis	C0002736	MAP4K4	9448	O95819	mitogen-activated protein kinase kinase kinase kinase 4	Kinase	0.01
Amyotrophic Lateral Sclerosis	C0002736	EIF2AK3	9451	Q9NZJ5	eukaryotic translation initiation factor 2 alpha kinase 3	Kinase	0.01
Amyotrophic Lateral Sclerosis	C0002736	HOMER1	9456	Q86YM7	homer scaffold protein 1		0.01
Amyotrophic Lateral Sclerosis	C0002736	PICK1	9463	Q9NRD5	protein interacting with PRKCA 1	Enzyme modulator	0.01
Amyotrophic Lateral Sclerosis	C0002736	CD34	947	P28906	CD34 molecule		0.01
Amyotrophic Lateral Sclerosis	C0002736	ROCK2	9475	O75116	Rho associated coiled-coil containing protein kinase 2	Kinase	0.01
Amyotrophic Lateral Sclerosis	C0002736	CD36	948	P16671	CD36 molecule	Receptor	0.01
Amyotrophic Lateral Sclerosis	C0002736	ACY1	95	Q03154	aminoacylase 1		0.01
Amyotrophic Lateral Sclerosis	C0002736	ADAMTS4	9507	O75173	ADAM metallopeptidase with thrombospondin type 1 motif 4	Enzyme	0.01
Amyotrophic Lateral Sclerosis	C0002736	ADAMTS3	9508	O15072	ADAM metallopeptidase with thrombospondin type 1 motif 3	Enzyme	0.01
Amyotrophic Lateral Sclerosis	C0002736	GDF15	9518	Q99988	growth differentiation factor 15	Signaling	0.01
Amyotrophic Lateral Sclerosis	C0002736	BAG3	9531	O95817	BAG cochaperone 3		0.01
Amyotrophic Lateral Sclerosis	C0002736	PTGES	9536	O14684	prostaglandin E synthase		0.01
Amyotrophic Lateral Sclerosis	C0002736	CCL4L2	9560	P13236;Q8NHW4	C-C motif chemokine ligand 4 like 2		0.01
Amyotrophic Lateral Sclerosis	C0002736	CD40	958	P25942	CD40 molecule		0.01
Amyotrophic Lateral Sclerosis	C0002736	CREB5	9586	Q02930	cAMP responsive element binding protein 5	Transcription factor	0.01
Amyotrophic Lateral Sclerosis	C0002736	GDA	9615	Q9Y2T3	guanine deaminase	Enzyme	0.01
Amyotrophic Lateral Sclerosis	C0002736	CD59	966	P13987	CD59 molecule (CD59 blood group)		0.01
Amyotrophic Lateral Sclerosis	C0002736	CD68	968	P34810	CD68 molecule	Transporter	0.01
Amyotrophic Lateral Sclerosis	C0002736	LZTS3	9762	O60299	leucine zipper tumor suppressor family member 3		0.01
Amyotrophic Lateral Sclerosis	C0002736	MFN2	9927	O95140	mitofusin 2	Enzyme	0.01
Amyotrophic Lateral Sclerosis	C0002736	FGFBP1	9982	Q14512	fibroblast growth factor binding protein 1		0.01

## Sheet: Alzheimer - Alzheimer
Alzheimer
Disease	Disease_id	Gene	Gene_id	UniProt	Gene_Full_Name	Protein_Class	Score_gda
Alzheimer's Disease	C0002395	ACE	1636	P12821	angiotensin I converting enzyme	Enzyme	0.9
Alzheimer's Disease	C0002395	APP	351	P05067	amyloid beta precursor protein	Enzyme modulator	0.9
Alzheimer's Disease	C0002395	ADAM10	102	O14672	ADAM metallopeptidase domain 10		0.7
Alzheimer's Disease	C0002395	GSK3B	2932	P49841	glycogen synthase kinase 3 beta	Kinase	0.7
Alzheimer's Disease	C0002395	HFE	3077	Q30201	homeostatic iron regulator		0.7
Alzheimer's Disease	C0002395	APOE	348	P02649	apolipoprotein E		0.7
Alzheimer's Disease	C0002395	MAPT	4137	P10636	microtubule associated protein tau		0.7
Alzheimer's Disease	C0002395	TREM2	54209	Q9NZC2	triggering receptor expressed on myeloid cells 2		0.7
Alzheimer's Disease	C0002395	PSEN1	5663	P49768	presenilin 1	Enzyme	0.7
Alzheimer's Disease	C0002395	PLAU	5328	P00749	plasminogen activator, urokinase	Enzyme	0.68
Alzheimer's Disease	C0002395	BACE1	23621	P56817	beta-secretase 1	Enzyme	0.6
Alzheimer's Disease	C0002395	IDE	3416	P14735	insulin degrading enzyme	Enzyme	0.6
Alzheimer's Disease	C0002395	IL1B	3553	P01584	interleukin 1 beta		0.6
Alzheimer's Disease	C0002395	INSR	3643	P06213	insulin receptor	Kinase	0.6
Alzheimer's Disease	C0002395	LEP	3952	P41159	leptin		0.6
Alzheimer's Disease	C0002395	NPY	4852	P01303	neuropeptide Y	Signaling	0.6
Alzheimer's Disease	C0002395	BCL2	596	P10415	BCL2 apoptosis regulator	Signaling	0.6
Alzheimer's Disease	C0002395	BDNF	627	P23560	brain derived neurotrophic factor	Signaling	0.6
Alzheimer's Disease	C0002395	CASP3	836	P42574	caspase 3	Enzyme	0.6
Alzheimer's Disease	C0002395	IGF2	3481	P01344	insulin like growth factor 2		0.57
Alzheimer's Disease	C0002395	IGF1R	3480	P08069	insulin like growth factor 1 receptor	Kinase	0.56
Alzheimer's Disease	C0002395	ATP5F1A	498	P25705	ATP synthase F1 subunit alpha	Transporter	0.54
Alzheimer's Disease	C0002395	INS	3630	P01308	insulin		0.53
Alzheimer's Disease	C0002395	BAX	581	Q07812	BCL2 associated X, apoptosis regulator	Signaling	0.52
Alzheimer's Disease	C0002395	ABCA7	10347	Q8IZY2	ATP binding cassette subfamily A member 7	Transporter	0.5
Alzheimer's Disease	C0002395	TOMM40	10452	O96008	translocase of outer mitochondrial membrane 40	Transporter	0.5
Alzheimer's Disease	C0002395	CLU	1191	P10909	clusterin		0.5
Alzheimer's Disease	C0002395	CR1	1378	P17927	complement C3b/C4b receptor 1 (Knops blood group)		0.5
Alzheimer's Disease	C0002395	A2M	2	P01023	alpha-2-macroglobulin	Enzyme modulator	0.5
Alzheimer's Disease	C0002395	EPHA1	2041	P21709	EPH receptor A1	Kinase	0.5
Alzheimer's Disease	C0002395	CD2AP	23607	Q9Y5K6	CD2 associated protein		0.5
Alzheimer's Disease	C0002395	BIN1	274	O00499	bridging integrator 1		0.5
Alzheimer's Disease	C0002395	APOC1	341	P02654	apolipoprotein C1		0.5
Alzheimer's Disease	C0002395	MPO	4353	P05164	myeloperoxidase	Enzyme	0.5
Alzheimer's Disease	C0002395	NOS3	4846	P29474	nitric oxide synthase 3		0.5
Alzheimer's Disease	C0002395	PSEN2	5664	P49810	presenilin 2	Enzyme	0.5
Alzheimer's Disease	C0002395	SORL1	6653	Q92673	sortilin related receptor 1	Transporter	0.5
Alzheimer's Disease	C0002395	PICALM	8301	Q13492	phosphatidylinositol binding clathrin assembly protein	Transporter	0.5
Alzheimer's Disease	C0002395	VSNL1	7447	P62760	visinin like 1		0.49
Alzheimer's Disease	C0002395	INPP5D	3635	Q92835	inositol polyphosphate-5-phosphatase D		0.45
Alzheimer's Disease	C0002395	NECTIN2	5819	Q92692	nectin cell adhesion molecule 2		0.44
Alzheimer's Disease	C0002395	MS4A4A	51338	Q96JQ5	membrane spanning 4-domains A4A	Receptor	0.43
Alzheimer's Disease	C0002395	PCDH11X	27328	Q9BZA7	protocadherin 11 X-linked		0.42
Alzheimer's Disease	C0002395	CASS4	57091	Q9NQ75	Cas scaffold protein family member 4		0.42
Alzheimer's Disease	C0002395	CYP46A1	10858	Q9Y6A2	cytochrome P450 family 46 subfamily A member 1	Enzyme	0.4
Alzheimer's Disease	C0002395	CHRNA7	1139	P36544;Q494W8	cholinergic receptor nicotinic alpha 7 subunit	Ion channel	0.4
Alzheimer's Disease	C0002395	CST3	1471	P01034	cystatin C		0.4
Alzheimer's Disease	C0002395	CYP2D6	1565	P10635	cytochrome P450 family 2 subfamily D member 6		0.4
Alzheimer's Disease	C0002395	DHCR24	1718	Q15392	24-dehydrocholesterol reductase	Enzyme	0.4
Alzheimer's Disease	C0002395	DPYSL2	1808	Q16555	dihydropyrimidinase like 2	Enzyme	0.4
Alzheimer's Disease	C0002395	ESR1	2099	P03372	estrogen receptor 1	Nuclear receptor	0.4
Alzheimer's Disease	C0002395	NCSTN	23385	Q92542	nicastrin		0.4
Alzheimer's Disease	C0002395	HMOX1	3162	P09601	heme oxygenase 1		0.4
Alzheimer's Disease	C0002395	IGF1	3479	P05019	insulin like growth factor 1		0.4
Alzheimer's Disease	C0002395	IL6	3569	P05231	interleukin 6		0.4
Alzheimer's Disease	C0002395	MIR146A	406938		microRNA 146a		0.4
Alzheimer's Disease	C0002395	MAOB	4129	P27338	monoamine oxidase B		0.4
Alzheimer's Disease	C0002395	ACHE	43	P22303	acetylcholinesterase (Cartwright blood group)	Enzyme	0.4
Alzheimer's Disease	C0002395	MTHFR	4524	P42898	methylenetetrahydrofolate reductase		0.4
Alzheimer's Disease	C0002395	PPARG	5468	P37231	peroxisome proliferator activated receptor gamma	Nuclear receptor	0.4
Alzheimer's Disease	C0002395	PRNP	5621	F7VJQ1;P04156	prion protein		0.4
Alzheimer's Disease	C0002395	RELN	5649	P78509	reelin		0.4
Alzheimer's Disease	C0002395	BCHE	590	P06276	butyrylcholinesterase		0.4
Alzheimer's Disease	C0002395	TFAM	7019	Q00059	transcription factor A, mitochondrial		0.4
Alzheimer's Disease	C0002395	TNF	7124	P01375	tumor necrosis factor	Signaling	0.4
Alzheimer's Disease	C0002395	VEGFA	7422	P15692	vascular endothelial growth factor A	Signaling	0.4
Alzheimer's Disease	C0002395	CD33	945	P20138	CD33 molecule	Receptor	0.4
Alzheimer's Disease	C0002395	CRH	1392	P06850	corticotropin releasing hormone	Signaling	0.39
Alzheimer's Disease	C0002395	SOD2	6648	P04179	superoxide dismutase 2	Enzyme	0.38
Alzheimer's Disease	C0002395	PLCG2	5336	P16885	phospholipase C gamma 2	Enzyme	0.36
Alzheimer's Disease	C0002395	UNC5C	8633	O95185	unc-5 netrin receptor C	Receptor	0.36
Alzheimer's Disease	C0002395	ABI3	51225	Q9P2A4	ABI family member 3	Enzyme modulator	0.35
Alzheimer's Disease	C0002395	WWOX	51741	Q9NZC7	WW domain containing oxidoreductase	Enzyme	0.35
Alzheimer's Disease	C0002395	TF	7018	P02787	transferrin	Enzyme	0.35
Alzheimer's Disease	C0002395	CHRNB2	1141	P17787	cholinergic receptor nicotinic beta 2 subunit	Ion channel	0.34
Alzheimer's Disease	C0002395	SLC30A6	55676	Q6NXT4	solute carrier family 30 member 6	Transporter	0.34
Alzheimer's Disease	C0002395	PGRMC1	10857	O00264	progesterone receptor membrane component 1	Signaling	0.33
Alzheimer's Disease	C0002395	EIF2S1	1965	P05198	eukaryotic translation initiation factor 2 subunit alpha	Nucleic acid binding	0.33
Alzheimer's Disease	C0002395	F2	2147	P00734	coagulation factor II, thrombin	Enzyme	0.33
Alzheimer's Disease	C0002395	ARC	23237	Q7LC44	activity regulated cytoskeleton associated protein		0.33
Alzheimer's Disease	C0002395	CALM1	801	P0DP23;P0DP24;P0DP25	calmodulin 1	Calcium-binding protein	0.33
Alzheimer's Disease	C0002395	ENO1	2023	P06733	enolase 1	Enzyme	0.32
Alzheimer's Disease	C0002395	HLA-DRB5	3127	Q30154	major histocompatibility complex, class II, DR beta 5	Immune response	0.32
Alzheimer's Disease	C0002395	IGF2R	3482	P11717	insulin like growth factor 2 receptor	Receptor	0.32
Alzheimer's Disease	C0002395	TPI1	7167	P60174	triosephosphate isomerase 1	Enzyme	0.32
Alzheimer's Disease	C0002395	SNAR-I	100170222		small NF90 (ILF3) associated RNA I		0.31
Alzheimer's Disease	C0002395	IQCK	124152	Q8N0W5	IQ motif containing K		0.31
Alzheimer's Disease	C0002395	AMFR	267	Q9UKV5	autocrine motility factor receptor		0.31
Alzheimer's Disease	C0002395	MIR100	406892		microRNA 100		0.31
Alzheimer's Disease	C0002395	MIR296	407022		microRNA 296		0.31
Alzheimer's Disease	C0002395	MIR375	494324		microRNA 375		0.31
Alzheimer's Disease	C0002395	SLC2A4	6517	P14672	solute carrier family 2 member 4	Transporter	0.31
Alzheimer's Disease	C0002395	SLC30A4	7782	O14863	solute carrier family 30 member 4	Transporter	0.31
Alzheimer's Disease	C0002395	MIR708	100126333		microRNA 708		0.3
Alzheimer's Disease	C0002395	MIR3622B	100500871		microRNA 3622b		0.3
Alzheimer's Disease	C0002395	MIR4467	100616367		microRNA 4467		0.3
Alzheimer's Disease	C0002395	CDK5	1020	Q00535	cyclin dependent kinase 5	Kinase	0.3
Alzheimer's Disease	C0002395	PPARGC1A	10891	Q9UBK2	PPARG coactivator 1 alpha	Transcription factor	0.3
Alzheimer's Disease	C0002395	CHAT	1103	P28329	choline O-acetyltransferase	Enzyme	0.3
Alzheimer's Disease	C0002395	TPP1	1200	O14773	tripeptidyl peptidase 1	Enzyme	0.3
Alzheimer's Disease	C0002395	MAPK14	1432	Q16539	mitogen-activated protein kinase 14	Kinase	0.3
Alzheimer's Disease	C0002395	CTNNB1	1499	P35222	catenin beta 1		0.3
Alzheimer's Disease	C0002395	AGER	177	Q15109	advanced glycosylation end-product specific receptor	Receptor	0.3
Alzheimer's Disease	C0002395	GAPDH	2597	P04406	glyceraldehyde-3-phosphate dehydrogenase	Enzyme	0.3
Alzheimer's Disease	C0002395	GAPDHS	26330	O14556	glyceraldehyde-3-phosphate dehydrogenase, spermatogenic	Enzyme	0.3
Alzheimer's Disease	C0002395	IRS1	3667	P35568	insulin receptor substrate 1		0.3
Alzheimer's Disease	C0002395	LRP1	4035	Q07954	LDL receptor related protein 1		0.3
Alzheimer's Disease	C0002395	MAP2	4133	P11137	microtubule associated protein 2		0.3
Alzheimer's Disease	C0002395	MME	4311	P08473	membrane metalloendopeptidase	Enzyme	0.3
Alzheimer's Disease	C0002395	NFE2L2	4780	Q16236	nuclear factor, erythroid 2 like 2	Enzyme	0.3
Alzheimer's Disease	C0002395	NGF	4803	P01138	nerve growth factor	Signaling	0.3
Alzheimer's Disease	C0002395	NGFR	4804	P08138	nerve growth factor receptor	Receptor	0.3
Alzheimer's Disease	C0002395	NOS2	4843	P35228	nitric oxide synthase 2		0.3
Alzheimer's Disease	C0002395	PIN1	5300	Q13526	peptidylprolyl cis/trans isomerase, NIMA-interacting 1		0.3
Alzheimer's Disease	C0002395	PYY	5697	P10082	peptide YY	Signaling	0.3
Alzheimer's Disease	C0002395	PTGS2	5743	P35354	prostaglandin-endoperoxide synthase 2	Enzyme	0.3
Alzheimer's Disease	C0002395	MIR505	574508		microRNA 505		0.3
Alzheimer's Disease	C0002395	NGB	58157	Q9NPG2	neuroglobin	Transporter	0.3
Alzheimer's Disease	C0002395	S100B	6285	P04271	S100 calcium binding protein B	Calcium-binding protein	0.3
Alzheimer's Disease	C0002395	SOD1	6647	P00441	superoxide dismutase 1	Enzyme	0.3
Alzheimer's Disease	C0002395	SYP	6855	P08247	synaptophysin	Transporter	0.3
Alzheimer's Disease	C0002395	MIR766	768218		microRNA 766		0.3
Alzheimer's Disease	C0002395	ADAMTS1	9510	Q9UHI8	ADAM metallopeptidase with thrombospondin type 1 motif 1	Enzyme	0.3
Alzheimer's Disease	C0002395	NTRK2	4915	Q16620	neurotrophic receptor tyrosine kinase 2	Kinase	0.29
Alzheimer's Disease	C0002395	CAV1	857	Q03135	caveolin 1	Enzyme modulator	0.29
Alzheimer's Disease	C0002395	PTGS1	5742	P23219	prostaglandin-endoperoxide synthase 1	Enzyme	0.28
Alzheimer's Disease	C0002395	DNM1	1759	Q05193	dynamin 1	Enzyme modulator	0.26
Alzheimer's Disease	C0002395	APLP2	334	Q06481	amyloid beta precursor like protein 2	Enzyme modulator	0.26
Alzheimer's Disease	C0002395	ADAM17	6868	P78536	ADAM metallopeptidase domain 17		0.26
Alzheimer's Disease	C0002395	MFN2	9927	O95140	mitofusin 2	Enzyme	0.26
Alzheimer's Disease	C0002395	HSF1	3297	Q00613	heat shock transcription factor 1	Transcription factor	0.25
Alzheimer's Disease	C0002395	CCR5	1234	P51681	C-C motif chemokine receptor 5 (gene/pseudogene)	G-protein coupled receptor	0.24
Alzheimer's Disease	C0002395	GSR	2936	P00390	glutathione-disulfide reductase	Enzyme	0.24
Alzheimer's Disease	C0002395	HSPD1	3329	P10809	heat shock protein family D (Hsp60) member 1		0.24
Alzheimer's Disease	C0002395	IL33	90865	O95760	interleukin 33		0.24
Alzheimer's Disease	C0002395	CIB1	10519	Q99828	calcium and integrin binding 1		0.23
Alzheimer's Disease	C0002395	HSPB1	3315	P04792	heat shock protein family B (small) member 1		0.23
Alzheimer's Disease	C0002395	CASP8	841	Q14790	caspase 8	Enzyme	0.23
Alzheimer's Disease	C0002395	IKBKB	3551	O14920	inhibitor of nuclear factor kappa B kinase subunit beta	Kinase	0.22
Alzheimer's Disease	C0002395	SERPINF1	5176	P36955	serpin family F member 1	Enzyme modulator	0.22
Alzheimer's Disease	C0002395	MT2A	4502	P02795	metallothionein 2A		0.21
Alzheimer's Disease	C0002395	ATP7A	538	Q04656	ATPase copper transporting alpha	Transporter	0.21
Alzheimer's Disease	C0002395	BCL2L2	599	Q92843	BCL2 like 2	Signaling	0.21
Alzheimer's Disease	C0002395	INS-IGF2	723961	F8WCM5	INS-IGF2 readthrough		0.21
Alzheimer's Disease	C0002395	CASP9	842	P55211	caspase 9	Enzyme	0.21
Alzheimer's Disease	C0002395	ADAM9	8754	Q13443	ADAM metallopeptidase domain 9	Enzyme	0.21
Alzheimer's Disease	C0002395	CASP12	100506742	Q6UXS9	caspase 12 (gene/pseudogene)		0.2
Alzheimer's Disease	C0002395	FERMT2	10979	Q96AC1	fermitin family member 2		0.2
Alzheimer's Disease	C0002395	ABCA1	19	O95477	ATP binding cassette subfamily A member 1	Transporter	0.2
Alzheimer's Disease	C0002395	PTK2B	2185	Q14289	protein tyrosine kinase 2 beta	Kinase	0.2
Alzheimer's Disease	C0002395	PLCB1	23236	Q9NQ66	phospholipase C beta 1	Enzyme	0.2
Alzheimer's Disease	C0002395	GRN	2896	P28799	granulin precursor		0.2
Alzheimer's Disease	C0002395	SQSTM1	8878	Q13501	sequestosome 1		0.2
Alzheimer's Disease	C0002395	GAB2	9846	Q9UQC2	GRB2 associated binding protein 2	Receptor	0.2
Alzheimer's Disease	C0002395	HLA-DRB1	3123	P01911	major histocompatibility complex, class II, DR beta 1	Immune response	0.19
Alzheimer's Disease	C0002395	NFIC	4782	P08651	nuclear factor I C	Nucleic acid binding	0.18
Alzheimer's Disease	C0002395	CSF1R	1436	P07333	colony stimulating factor 1 receptor	Kinase	0.17
Alzheimer's Disease	C0002395	HSPG2	3339	P98160	heparan sulfate proteoglycan 2	Enzyme modulator	0.17
Alzheimer's Disease	C0002395	APOB	338	P04114	apolipoprotein B		0.17
Alzheimer's Disease	C0002395	MARK4	57787	Q96L34	microtubule affinity regulating kinase 4	Kinase	0.17
Alzheimer's Disease	C0002395	MS4A6A	64231	Q9H2W1	membrane spanning 4-domains A6A	Receptor	0.17
Alzheimer's Disease	C0002395	CELF1	10658	Q92879	CUGBP Elav-like family member 1		0.16
Alzheimer's Disease	C0002395	VCP	7415	P55072	valosin containing protein		0.16
Alzheimer's Disease	C0002395	SYNJ1	8867	O43426	synaptojanin 1	Enzyme	0.16
Alzheimer's Disease	C0002395	ZCWPW1	55063	Q9H0M4	zinc finger CW-type and PWWP domain containing 1		0.15
Alzheimer's Disease	C0002395	F13A1	2162	P00488	coagulation factor XIII A chain	Enzyme	0.14
Alzheimer's Disease	C0002395	APOC2	344	P02655	apolipoprotein C2		0.14
Alzheimer's Disease	C0002395	MS4A4E	643680	Q96PG1	membrane spanning 4-domains A4E		0.14
Alzheimer's Disease	C0002395	APH1B	83464	Q8WW43	aph-1 homolog B, gamma-secretase subunit	Enzyme modulator	0.14
Alzheimer's Disease	C0002395	EXOC3L2	90332	Q2M3D2	exocyst complex component 3 like 2	Transporter	0.14
Alzheimer's Disease	C0002395	AKAP9	10142	Q99996	A-kinase anchoring protein 9		0.13
Alzheimer's Disease	C0002395	PILRA	29992	Q9UKJ1	paired immunoglobin like type 2 receptor alpha		0.13
Alzheimer's Disease	C0002395	LAMP1	3916	P11279	lysosomal associated membrane protein 1	Transporter	0.13
Alzheimer's Disease	C0002395	FRMD4A	55691	Q9P2Q2	FERM domain containing 4A		0.13
Alzheimer's Disease	C0002395	DST	667	Q03001	dystonin	Cellular structure	0.13
Alzheimer's Disease	C0002395	MADD	8567	Q8WXG6	MAP kinase activating death domain		0.13
Alzheimer's Disease	C0002395	PLXNA4	91584	Q9HCM2	plexin A4		0.13
Alzheimer's Disease	C0002395	ADAMTS4	9507	O75173	ADAM metallopeptidase with thrombospondin type 1 motif 4	Enzyme	0.13
Alzheimer's Disease	C0002395	SPON1	10418	Q9HCB6	spondin 1	Extracellular structure	0.12
Alzheimer's Disease	C0002395	SLC24A4	123041	Q8NFF2	solute carrier family 24 member 4	Transporter	0.12
Alzheimer's Disease	C0002395	IL34	146433	Q6ZMJ4	interleukin 34		0.12
Alzheimer's Disease	C0002395	GLIS3	169792	Q8NEA6	GLIS family zinc finger 3		0.12
Alzheimer's Disease	C0002395	MTHFD1L	25902	Q6UB35	methylenetetrahydrofolate dehydrogenase (NADP+ dependent) 1 like	Enzyme	0.12
Alzheimer's Disease	C0002395	IL6R	3570	P08887	interleukin 6 receptor	Signaling	0.12
Alzheimer's Disease	C0002395	DCHS2	54798	Q6V1P9	dachsous cadherin-related 2		0.12
Alzheimer's Disease	C0002395	AICDA	57379	Q9GZX7	activation induced cytidine deaminase	Enzyme	0.12
Alzheimer's Disease	C0002395	BCL3	602	P20749	BCL3 transcription coactivator		0.12
Alzheimer's Disease	C0002395	SPI1	6688	P17947	Spi-1 proto-oncogene	Transcription factor	0.12
Alzheimer's Disease	C0002395	TGFB2	7042	P61812	transforming growth factor beta 2	Signaling	0.12
Alzheimer's Disease	C0002395	COL18A1	80781	P39060	collagen type XVIII alpha 1 chain		0.12
Alzheimer's Disease	C0002395	MEGF10	84466	Q96KG7	multiple EGF like domains 10	Extracellular structure	0.12
Alzheimer's Disease	C0002395	TRIP4	9325	Q15650	thyroid hormone receptor interactor 4	Transcription factor	0.12
Alzheimer's Disease	C0002395	CADPS2	93664	Q86UW7	calcium dependent secretion activator 2	Calcium-binding protein	0.12
Alzheimer's Disease	C0002395	TSPOAP1-AS1	100506779		TSPOAP1, SUPT4H1 and RNF43 antisense RNA 1		0.11
Alzheimer's Disease	C0002395	CDH13	1012	P55290	cadherin 13		0.11
Alzheimer's Disease	C0002395	CELF2	10659	O95319	CUGBP Elav-like family member 2		0.11
Alzheimer's Disease	C0002395	OSBPL6	114880	Q9BZF3	oxysterol binding protein like 6		0.11
Alzheimer's Disease	C0002395	NDUFAF6	137682	Q330K2	NADH:ubiquinone oxidoreductase complex assembly factor 6		0.11
Alzheimer's Disease	C0002395	AP2A2	161	O94973	adaptor related protein complex 2 subunit alpha 2	Receptor	0.11
Alzheimer's Disease	C0002395	DSG2	1829	Q14126	desmoglein 2	Cell adhesion	0.11
Alzheimer's Disease	C0002395	EPHX2	2053	P34913	epoxide hydrolase 2	Enzyme	0.11
Alzheimer's Disease	C0002395	SORCS3	22986	Q9UPU3	sortilin related VPS10 domain containing receptor 3	Transporter	0.11
Alzheimer's Disease	C0002395	LAMA1	284217	P25391	laminin subunit alpha 1		0.11
Alzheimer's Disease	C0002395	LUZP2	338645	Q86TE4	leucine zipper protein 2		0.11
Alzheimer's Disease	C0002395	RBFOX1	54715	Q9NWB1	RNA binding fox-1 homolog 1	Nucleic acid binding	0.11
Alzheimer's Disease	C0002395	MAPK7	5598	Q13164	mitogen-activated protein kinase 7	Kinase	0.11
Alzheimer's Disease	C0002395	FMN2	56776	Q9NZ56	formin 2		0.11
Alzheimer's Disease	C0002395	PTPRG	5793	P23470	protein tyrosine phosphatase receptor type G	Enzyme	0.11
Alzheimer's Disease	C0002395	EXOC4	60412	Q96A65	exocyst complex component 4	Transporter	0.11
Alzheimer's Disease	C0002395	SGK1	6446	O00141	serum/glucocorticoid regulated kinase 1	Kinase	0.11
Alzheimer's Disease	C0002395	ST6GAL1	6480	P15907	ST6 beta-galactoside alpha-2,6-sialyltransferase 1		0.11
Alzheimer's Disease	C0002395	TCF7L2	6934	Q9NQB0	transcription factor 7 like 2		0.11
Alzheimer's Disease	C0002395	UBE2L3	7332	P68036	ubiquitin conjugating enzyme E2 L3	Enzyme	0.11
Alzheimer's Disease	C0002395	ZAP70	7535	P43403	zeta chain of T cell receptor associated protein kinase 70	Kinase	0.11
Alzheimer's Disease	C0002395	TLN2	83660	Q9Y4G6	talin 2		0.11
Alzheimer's Disease	C0002395	SPPL2A	84888	Q8TCT8	signal peptide peptidase like 2A	Enzyme	0.11
Alzheimer's Disease	C0002395	SUCLG2	8801	Q96I99	succinate-CoA ligase GDP-forming subunit beta	Enzyme	0.11
Alzheimer's Disease	C0002395	ALDH1A2	8854	O94788	aldehyde dehydrogenase 1 family member A2	Enzyme	0.11
Alzheimer's Disease	C0002395	SLC16A7	9194	O60669	solute carrier family 16 member 7	Transporter	0.11
Alzheimer's Disease	C0002395	OTOF	9381	Q9HC10	otoferlin	Transporter	0.11
Alzheimer's Disease	C0002395	ZGLP1	100125288	P0C6A0	zinc finger GATA like protein 1		0.1
Alzheimer's Disease	C0002395	SLC8A1-AS1	100128590		SLC8A1 antisense RNA 1		0.1
Alzheimer's Disease	C0002395	LINC00476	100128782	Q8WZB0	long intergenic non-protein coding RNA 476		0.1
Alzheimer's Disease	C0002395	INHCAP	100129696		inhibitor of carbonic anhydrase pseudogene		0.1
Alzheimer's Disease	C0002395	HDAC6	10013	Q9UBN7	histone deacetylase 6	Epigenetic regulator	0.1
Alzheimer's Disease	C0002395	TRIM51CP	100130105		tripartite motif-containing 51C, pseudogene		0.1
Alzheimer's Disease	C0002395	LINC00271	100131814	P0C7V0	long intergenic non-protein coding RNA 271		0.1
Alzheimer's Disease	C0002395	SDR42E2	100288072	A6NKP2	short chain dehydrogenase/reductase family 42E, member 2		0.1
Alzheimer's Disease	C0002395	BACE1-AS	100379571		BACE1 antisense RNA		0.1
Alzheimer's Disease	C0002395	PGAM5P1	100421133		PGAM family member 5, mitochondrial serine/threonine protein phosphatase pseudogene 1		0.1
Alzheimer's Disease	C0002395	LINC01672	100505887		long intergenic non-protein coding RNA 1672		0.1
Alzheimer's Disease	C0002395	ARL17B	100506084	Q8IVW1	ADP ribosylation factor like GTPase 17B		0.1
Alzheimer's Disease	C0002395	KRBOX1	100506243	C9JBD0	KRAB box domain containing 1		0.1
Alzheimer's Disease	C0002395	ALOX12-AS1	100506713		ALOX12 antisense RNA 1		0.1
Alzheimer's Disease	C0002395	AZIN1-AS1	100506753		AZIN1 antisense RNA 1		0.1
Alzheimer's Disease	C0002395	APOC4-APOC2	100533990		APOC4-APOC2 readthrough (NMD candidate)		0.1
Alzheimer's Disease	C0002395	DNM1L	10059	O00429	dynamin 1 like	Enzyme modulator	0.1
Alzheimer's Disease	C0002395	GPC6	10082	Q9Y625	glypican 6		0.1
Alzheimer's Disease	C0002395	COX10-AS1	100874058		COX10 antisense RNA 1		0.1
Alzheimer's Disease	C0002395	OVCH1-AS1	101055625		OVCH1 antisense RNA 1		0.1
Alzheimer's Disease	C0002395	G3BP1	10146	Q13283	G3BP stress granule assembly factor 1	Nucleic acid binding	0.1
Alzheimer's Disease	C0002395	FARP1	10160	Q9Y4F1	FERM, ARH/RhoGEF and pleckstrin domain protein 1		0.1
Alzheimer's Disease	C0002395	STAG3L5P	101735302		stromal antigen 3-like 5 pseudogene		0.1
Alzheimer's Disease	C0002395	STAG3L5P-PVRIG2P-PILRB	101752399		STAG3L5P-PVRIG2P-PILRB readthrough		0.1
Alzheimer's Disease	C0002395	LINC02653	101926942		long intergenic non-protein coding RNA 2653		0.1
Alzheimer's Disease	C0002395	LINC01712	101927542		long intergenic non-protein coding RNA 1712		0.1
Alzheimer's Disease	C0002395	LINC01725	101927587		long intergenic non-protein coding RNA 1725		0.1
Alzheimer's Disease	C0002395	LINC01508	101927873		long intergenic non-protein coding RNA 1508		0.1
Alzheimer's Disease	C0002395	LINC02268	101928509		long intergenic non-protein coding RNA 2268		0.1
Alzheimer's Disease	C0002395	LINC02325	101929241		long intergenic non-protein coding RNA 2325		0.1
Alzheimer's Disease	C0002395	MEF2C-AS1	101929423		MEF2C antisense RNA 1		0.1
Alzheimer's Disease	C0002395	TSHZ1	10194	Q6ZSZ6	teashirt zinc finger homeobox 1	Transcription factor	0.1
Alzheimer's Disease	C0002395	DCAF7	10238	P61962	DDB1 and CUL4 associated factor 7		0.1
Alzheimer's Disease	C0002395	SIGMAR1	10280	Q99720	sigma non-opioid intracellular receptor 1		0.1
Alzheimer's Disease	C0002395	BCKDK	10295	O14874	branched chain keto acid dehydrogenase kinase	Kinase	0.1
Alzheimer's Disease	C0002395	RTN3	10313	O95197	reticulon 3		0.1
Alzheimer's Disease	C0002395	ABCA8	10351	O94911	ATP binding cassette subfamily A member 8	Transporter	0.1
Alzheimer's Disease	C0002395	CDR1	1038	P51861	cerebellar degeneration related protein 1		0.1
Alzheimer's Disease	C0002395	GEMIN7-AS1	105372419		GEMIN7 antisense RNA 1		0.1
Alzheimer's Disease	C0002395	UPK3B	105375355	Q9BT76	uroplakin 3B		0.1
Alzheimer's Disease	C0002395	LINC00972	105375380		long intergenic non-protein coding RNA 972		0.1
Alzheimer's Disease	C0002395	LINC02008	105377180		long intergenic non-protein coding RNA 2008		0.1
Alzheimer's Disease	C0002395	AHSA1	10598	O95433	activator of HSP90 ATPase activity 1		0.1
Alzheimer's Disease	C0002395	KHDRBS1	10657	Q07666	KH RNA binding domain containing, signal transduction associated 1	Nucleic acid binding	0.1
Alzheimer's Disease	C0002395	MTCO2P12	107075310		MT-CO2 pseudogene 12		0.1
Alzheimer's Disease	C0002395	CETP	1071	P11597	cholesteryl ester transfer protein		0.1
Alzheimer's Disease	C0002395	STAG3	10734	Q9UJ98	stromal antigen 3	Nucleic acid binding	0.1
Alzheimer's Disease	C0002395	AHCYL1	10768	O43865	adenosylhomocysteinase like 1	Enzyme	0.1
Alzheimer's Disease	C0002395	LINC01965	107985928		long intergenic non-protein coding RNA 1965		0.1
Alzheimer's Disease	C0002395	TPPP	11076	O94811	tubulin polymerization promoting protein	Cellular structure	0.1
Alzheimer's Disease	C0002395	AKR1C4	1109	P17516	aldo-keto reductase family 1 member C4	Enzyme	0.1
Alzheimer's Disease	C0002395	CLASRP	11129	Q8N2M8	CLK4 associating serine/arginine rich protein	Nucleic acid binding	0.1
Alzheimer's Disease	C0002395	CHI3L1	1116	P36222	chitinase 3 like 1		0.1
Alzheimer's Disease	C0002395	PSIP1	11168	O75475	PC4 and SFRS1 interacting protein 1	Signaling	0.1
Alzheimer's Disease	C0002395	CHN2	1124	P52757	chimerin 2		0.1
Alzheimer's Disease	C0002395	CDCA5	113130	Q96FF9	cell division cycle associated 5		0.1
Alzheimer's Disease	C0002395	ACOT7	11332	O00154	acyl-CoA thioesterase 7	Enzyme	0.1
Alzheimer's Disease	C0002395	CHRNA2	1135	Q15822	cholinergic receptor nicotinic alpha 2 subunit	Ion channel	0.1
Alzheimer's Disease	C0002395	CHRNA4	1137	P43681	cholinergic receptor nicotinic alpha 4 subunit	Ion channel	0.1
Alzheimer's Disease	C0002395	NLRP3	114548	Q96P20	NLR family pyrin domain containing 3		0.1
Alzheimer's Disease	C0002395	ALPK2	115701	Q86TB3	alpha kinase 2	Kinase	0.1
Alzheimer's Disease	C0002395	MED12L	116931	Q86YW9	mediator complex subunit 12L	Transcription factor	0.1
Alzheimer's Disease	C0002395	ARAP2	116984	Q8WZ64	ArfGAP with RhoGAP domain, ankyrin repeat and PH domain 2		0.1
Alzheimer's Disease	C0002395	C10orf71	118461	Q711Q0	chromosome 10 open reading frame 71		0.1
Alzheimer's Disease	C0002395	SERPINA3	12	P01011	serpin family A member 3	Enzyme modulator	0.1
Alzheimer's Disease	C0002395	LRRK2	120892	Q5S007	leucine rich repeat kinase 2	Kinase	0.1
Alzheimer's Disease	C0002395	CLPTM1	1209	O96005	CLPTM1 regulator of GABA type A receptor forward trafficking	Enzyme	0.1
Alzheimer's Disease	C0002395	ANO4	121601	Q32M45	anoctamin 4		0.1
Alzheimer's Disease	C0002395	AGBL1	123624	Q96MI9	ATP/GTP binding protein like 1	Enzyme	0.1
Alzheimer's Disease	C0002395	ACKR2	1238	O00590	atypical chemokine receptor 2	G-protein coupled receptor	0.1
Alzheimer's Disease	C0002395	CEACAM20	125931	Q6UY09	CEA cell adhesion molecule 20		0.1
Alzheimer's Disease	C0002395	ZNF813	126017	Q6ZN06	zinc finger protein 813		0.1
Alzheimer's Disease	C0002395	CNR2	1269	P34972	cannabinoid receptor 2	G-protein coupled receptor	0.1
Alzheimer's Disease	C0002395	COL4A4	1286	P53420	collagen type IV alpha 4 chain		0.1
Alzheimer's Disease	C0002395	COL12A1	1303	Q99715	collagen type XII alpha 1 chain	Receptor	0.1
Alzheimer's Disease	C0002395	COMT	1312	P21964	catechol-O-methyltransferase	Enzyme	0.1
Alzheimer's Disease	C0002395	CP	1356	P00450	ceruloplasmin	Enzyme	0.1
Alzheimer's Disease	C0002395	CR1L	1379	Q2VPA4	complement C3b/C4b receptor 1 like		0.1
Alzheimer's Disease	C0002395	CREB1	1385	P16220	cAMP responsive element binding protein 1		0.1
Alzheimer's Disease	C0002395	CRK	1398	P46108	CRK proto-oncogene, adaptor protein		0.1
Alzheimer's Disease	C0002395	CRMP1	1400	Q14194	collapsin response mediator protein 1	Enzyme	0.1
Alzheimer's Disease	C0002395	CRP	1401	P02741	C-reactive protein		0.1
Alzheimer's Disease	C0002395	PARP1	142	P09874	poly(ADP-ribose) polymerase 1		0.1
Alzheimer's Disease	C0002395	CSF2	1437	P04141	colony stimulating factor 2	Signaling	0.1
Alzheimer's Disease	C0002395	LINC00343	144920		long intergenic non-protein coding RNA 343		0.1
Alzheimer's Disease	C0002395	TCAM1P	146771		testicular cell adhesion molecule 1, pseudogene		0.1
Alzheimer's Disease	C0002395	IGSF23	147710	A1L1A6	immunoglobulin superfamily member 23		0.1
Alzheimer's Disease	C0002395	CTNNA2	1496	P26232	catenin alpha 2	Cellular structure	0.1
Alzheimer's Disease	C0002395	CTSB	1508	P07858	cathepsin B	Enzyme	0.1
Alzheimer's Disease	C0002395	CTSD	1509	P07339	cathepsin D	Enzyme	0.1
Alzheimer's Disease	C0002395	RMDN2	151393	Q96LZ7	regulator of microtubule dynamics 2		0.1
Alzheimer's Disease	C0002395	CUX1	1523	P39880;Q13948	cut like homeobox 1	Transcription factor	0.1
Alzheimer's Disease	C0002395	SLC25A48	153328	Q6ZT89	solute carrier family 25 member 48	Transporter	0.1
Alzheimer's Disease	C0002395	NKAIN2	154215	Q5VXU1	sodium/potassium transporting ATPase interacting 2		0.1
Alzheimer's Disease	C0002395	CYP8B1	1582	Q9UNU6	cytochrome P450 family 8 subfamily B member 1		0.1
Alzheimer's Disease	C0002395	CYP19A1	1588	P11511	cytochrome P450 family 19 subfamily A member 1	Enzyme	0.1
Alzheimer's Disease	C0002395	DAPK1	1612	P53355	death associated protein kinase 1	Kinase	0.1
Alzheimer's Disease	C0002395	FSIP1	161835	Q8NA03	fibrous sheath interacting protein 1		0.1
Alzheimer's Disease	C0002395	DBN1	1627	Q16643	drebrin 1	Cellular structure	0.1
Alzheimer's Disease	C0002395	DMXL1	1657	Q9Y485	Dmx like 1		0.1
Alzheimer's Disease	C0002395	BMPER	168667	Q8N8U9	BMP binding endothelial regulator	Enzyme modulator	0.1
Alzheimer's Disease	C0002395	DLG4	1742	P78352	discs large MAGUK scaffold protein 4	Receptor	0.1
Alzheimer's Disease	C0002395	DLX5	1749	P56178	distal-less homeobox 5	Transcription factor	0.1
Alzheimer's Disease	C0002395	DPP4	1803	P27487	dipeptidyl peptidase 4	Enzyme	0.1
Alzheimer's Disease	C0002395	RCAN1	1827	P53805	regulator of calcineurin 1	Signaling	0.1
Alzheimer's Disease	C0002395	AGT	183	P01019	angiotensinogen	Enzyme modulator	0.1
Alzheimer's Disease	C0002395	DYRK1A	1859	Q13627	dual specificity tyrosine phosphorylation regulated kinase 1A	Kinase	0.1
Alzheimer's Disease	C0002395	PLPP4	196051	Q5VZY2	phospholipid phosphatase 4	Enzyme	0.1
Alzheimer's Disease	C0002395	AIF1	199	P55008	allograft inflammatory factor 1	Calcium-binding protein	0.1
Alzheimer's Disease	C0002395	ABCA2	20	Q9BZC7	ATP binding cassette subfamily A member 2	Transporter	0.1
Alzheimer's Disease	C0002395	SPRED2	200734	Q7Z698	sprouty related EVH1 domain containing 2	Receptor	0.1
Alzheimer's Disease	C0002395	C3orf67	200844	Q6ZVT6	chromosome 3 open reading frame 67	Enzyme	0.1
Alzheimer's Disease	C0002395	ENO2	2026	P09104	enolase 2	Enzyme	0.1
Alzheimer's Disease	C0002395	C9orf72	203228	Q96LT7	C9orf72-SMCR8 complex subunit		0.1
Alzheimer's Disease	C0002395	EPHB2	2048	P29323	EPH receptor B2	Kinase	0.1
Alzheimer's Disease	C0002395	EPO	2056	P01588	erythropoietin		0.1
Alzheimer's Disease	C0002395	AKT1	207	P31749	AKT serine/threonine kinase 1	Kinase	0.1
Alzheimer's Disease	C0002395	EYA4	2070	O95677	EYA transcriptional coactivator and phosphatase 4		0.1
Alzheimer's Disease	C0002395	ESR2	2100	Q92731	estrogen receptor 2	Nuclear receptor	0.1
Alzheimer's Disease	C0002395	ALB	213	P02768	albumin	Transporter	0.1
Alzheimer's Disease	C0002395	ALDH2	217	P05091	aldehyde dehydrogenase 2 family member	Enzyme	0.1
Alzheimer's Disease	C0002395	FANCD2	2177	Q9BXW9	FA complementation group D2		0.1
Alzheimer's Disease	C0002395	CCDC83	220047	Q8IWF9	coiled-coil domain containing 83		0.1
Alzheimer's Disease	C0002395	CCDC89	220388	Q8N998	coiled-coil domain containing 89		0.1
Alzheimer's Disease	C0002395	KDM1B	221656	Q8NB78	lysine demethylase 1B	Epigenetic regulator	0.1
Alzheimer's Disease	C0002395	FCN2	2220	Q15485	ficolin 2	Signaling	0.1
Alzheimer's Disease	C0002395	ATXN7L1	222255	Q9ULK2	ataxin 7 like 1		0.1
Alzheimer's Disease	C0002395	ADGRF2	222611	Q8IZF7	adhesion G protein-coupled receptor F2	G-protein coupled receptor	0.1
Alzheimer's Disease	C0002395	FGF10	2255	O15520	fibroblast growth factor 10	Signaling	0.1
Alzheimer's Disease	C0002395	SIRT2	22933	Q8IXJ6	sirtuin 2	Epigenetic regulator	0.1
Alzheimer's Disease	C0002395	DKK1	22943	O94907	dickkopf WNT signaling pathway inhibitor 1		0.1
Alzheimer's Disease	C0002395	MYO16	23026	Q9Y6X6	myosin XVI		0.1
Alzheimer's Disease	C0002395	ZNF292	23036	O60281	zinc finger protein 292	Enzyme	0.1
Alzheimer's Disease	C0002395	HECW1	23072	Q76N89	HECT, C2 and WW domain containing E3 ubiquitin protein ligase 1	Enzyme	0.1
Alzheimer's Disease	C0002395	COLGALT2	23127	Q8IYK4	collagen beta(1-O)galactosyltransferase 2	Enzyme	0.1
Alzheimer's Disease	C0002395	FBXL7	23194	Q9UJT9	F-box and leucine rich repeat protein 7		0.1
Alzheimer's Disease	C0002395	PRRC2C	23215	Q9Y520	proline rich coiled-coil 2C	Enzyme	0.1
Alzheimer's Disease	C0002395	KAZN	23254	Q674X7	kazrin, periplakin interacting protein		0.1
Alzheimer's Disease	C0002395	CLEC16A	23274	Q2KHT3	C-type lectin domain containing 16A		0.1
Alzheimer's Disease	C0002395	WWC1	23286	Q8IX03	WW and C2 domain containing 1		0.1
Alzheimer's Disease	C0002395	ACSL6	23305	Q9UKU0	acyl-CoA synthetase long chain family member 6	Enzyme	0.1
Alzheimer's Disease	C0002395	SZT2	23334	Q5T011	SZT2 subunit of KICSTOR complex		0.1
Alzheimer's Disease	C0002395	SIRT3	23410	Q9NTG7	sirtuin 3	Epigenetic regulator	0.1
Alzheimer's Disease	C0002395	SIRT1	23411	Q96EB6	sirtuin 1	Epigenetic regulator	0.1
Alzheimer's Disease	C0002395	NCS1	23413	P62166	neuronal calcium sensor 1		0.1
Alzheimer's Disease	C0002395	TARDBP	23435	Q13148	TAR DNA binding protein		0.1
Alzheimer's Disease	C0002395	SMUG1	23583	Q53HV7	single-strand-selective monofunctional uracil-DNA glycosylase 1		0.1
Alzheimer's Disease	C0002395	DAPK2	23604	Q9UIK4	death associated protein kinase 2	Kinase	0.1
Alzheimer's Disease	C0002395	CBLC	23624	Q9ULV8	Cbl proto-oncogene C	Enzyme	0.1
Alzheimer's Disease	C0002395	NUP62	23636	P37198	nucleoporin 62	Transporter	0.1
Alzheimer's Disease	C0002395	PLD3	23646	Q8IV08	phospholipase D family member 3		0.1
Alzheimer's Disease	C0002395	SGK3	23678	Q96BR1	serum/glucocorticoid regulated kinase family member 3		0.1
Alzheimer's Disease	C0002395	ALOX5	240	P09917	arachidonate 5-lipoxygenase	Enzyme	0.1
Alzheimer's Disease	C0002395	STH	246744	Q8IWL8	saitohin		0.1
Alzheimer's Disease	C0002395	MTOR	2475	P42345	mechanistic target of rapamycin kinase	Kinase	0.1
Alzheimer's Disease	C0002395	FYN	2534	P06241	FYN proto-oncogene, Src family tyrosine kinase	Kinase	0.1
Alzheimer's Disease	C0002395	CALHM1	255022	Q8IU99	calcium homeostasis modulator 1	Ion channel	0.1
Alzheimer's Disease	C0002395	GABPA	2551	Q06546	GA binding protein transcription factor subunit alpha	Transcription factor	0.1
Alzheimer's Disease	C0002395	GABRA2	2555	P47869	gamma-aminobutyric acid type A receptor subunit alpha2	Ion channel	0.1
Alzheimer's Disease	C0002395	PCSK9	255738	Q8NBP7	proprotein convertase subtilisin/kexin type 9	Enzyme	0.1
Alzheimer's Disease	C0002395	ANKRD31	256006	Q8N7Z5	ankyrin repeat domain 31		0.1
Alzheimer's Disease	C0002395	STEAP1B	256227	Q6NZ63	STEAP family member 1B		0.1
Alzheimer's Disease	C0002395	GABRG3	2567	Q99928	gamma-aminobutyric acid type A receptor subunit gamma3	Ion channel	0.1
Alzheimer's Disease	C0002395	QPCT	25797	Q16769	glutaminyl-peptide cyclotransferase	Enzyme	0.1
Alzheimer's Disease	C0002395	BACE2	25825	Q9Y5Z0	beta-secretase 2	Enzyme	0.1
Alzheimer's Disease	C0002395	RNF19A	25897	Q9NV58	ring finger protein 19A, RBR E3 ubiquitin protein ligase	Enzyme	0.1
Alzheimer's Disease	C0002395	GAP43	2596	P17677	growth associated protein 43		0.1
Alzheimer's Disease	C0002395	CNTNAP2	26047	Q9UHC6	contactin associated protein 2		0.1
Alzheimer's Disease	C0002395	POLDIP2	26073	Q9Y2S7	DNA polymerase delta interacting protein 2		0.1
Alzheimer's Disease	C0002395	TRPC4AP	26133	Q8TEL6	transient receptor potential cation channel subfamily C member 4 associated protein		0.1
Alzheimer's Disease	C0002395	GATA1	2623	P15976	GATA binding protein 1		0.1
Alzheimer's Disease	C0002395	GCG	2641	P01275	glucagon		0.1
Alzheimer's Disease	C0002395	GCHFR	2644	P30047	GTP cyclohydrolase I feedback regulator		0.1
Alzheimer's Disease	C0002395	TSPAN16	26526	Q9UKR8	tetraspanin 16		0.1
Alzheimer's Disease	C0002395	GDNF	2668	P39905	glial cell derived neurotrophic factor	Signaling	0.1
Alzheimer's Disease	C0002395	GFAP	2670	P14136	glial fibrillary acidic protein		0.1
Alzheimer's Disease	C0002395	GIP	2695	P09681	gastric inhibitory polypeptide		0.1
Alzheimer's Disease	C0002395	SIGLEC7	27036	Q9Y286	sialic acid binding Ig like lectin 7	Receptor	0.1
Alzheimer's Disease	C0002395	PDE7B	27115	Q9NP56	phosphodiesterase 7B		0.1
Alzheimer's Disease	C0002395	HPGDS	27306	O60760	hematopoietic prostaglandin D synthase		0.1
Alzheimer's Disease	C0002395	TNRC6A	27327	Q8NDV7	trinucleotide repeat containing adaptor 6A		0.1
Alzheimer's Disease	C0002395	GOLIM4	27333	O00461	golgi integral membrane protein 4		0.1
Alzheimer's Disease	C0002395	GLP1R	2740	P43220	glucagon like peptide 1 receptor	G-protein coupled receptor	0.1
Alzheimer's Disease	C0002395	FAM181A-AS1	283592		FAM181A antisense RNA 1		0.1
Alzheimer's Disease	C0002395	PPP1R37	284352	O75864	protein phosphatase 1 regulatory subunit 37		0.1
Alzheimer's Disease	C0002395	NKPD1	284353	Q17RQ9	NTPase KAP family P-loop domain containing 1		0.1
Alzheimer's Disease	C0002395	EPHA1-AS1	285965		EPHA1 antisense RNA 1		0.1
Alzheimer's Disease	C0002395	TRIQK	286144	Q629K1	triple QxxK/R motif containing		0.1
Alzheimer's Disease	C0002395	NKAIN3	286183	Q8N8D7	sodium/potassium transporting ATPase interacting 3		0.1
Alzheimer's Disease	C0002395	PPP1R42	286187	Q7Z4L9	protein phosphatase 1 regulatory subunit 42		0.1
Alzheimer's Disease	C0002395	BZW2	28969	Q9Y6E2	basic leucine zipper and W2 domains 2	Enzyme	0.1
Alzheimer's Disease	C0002395	GRIN2B	2904	Q13224	glutamate ionotropic receptor NMDA type subunit 2B	Ion channel	0.1
Alzheimer's Disease	C0002395	NR3C1	2908	P04150	nuclear receptor subfamily 3 group C member 1	Nuclear receptor	0.1
Alzheimer's Disease	C0002395	DDX25	29118	Q9UHL0	DEAD-box helicase 25		0.1
Alzheimer's Disease	C0002395	GRM5	2915	P41594	glutamate metabotropic receptor 5	G-protein coupled receptor	0.1
Alzheimer's Disease	C0002395	GTF2H1	2965	P32780	general transcription factor IIH subunit 1	Transcription factor	0.1
Alzheimer's Disease	C0002395	PARVB	29780	Q9HBI1	parvin beta	Cellular structure	0.1
Alzheimer's Disease	C0002395	GULOP	2989		gulonolactone (L-) oxidase, pseudogene		0.1
Alzheimer's Disease	C0002395	IL19	29949	Q9UHD0	interleukin 19		0.1
Alzheimer's Disease	C0002395	UBQLN1	29979	Q9UMX0	ubiquilin 1		0.1
Alzheimer's Disease	C0002395	ANXA1	301	P04083	annexin A1		0.1
Alzheimer's Disease	C0002395	HSD17B10	3028	Q99714	hydroxysteroid 17-beta dehydrogenase 10	Enzyme	0.1
Alzheimer's Disease	C0002395	HCLS1	3059	P14317	hematopoietic cell-specific Lyn substrate 1	Cellular structure	0.1
Alzheimer's Disease	C0002395	HCRT	3060	O43612	hypocretin neuropeptide precursor		0.1
Alzheimer's Disease	C0002395	CFH	3075	P08603	complement factor H		0.1
Alzheimer's Disease	C0002395	APBB1	322	O00213	amyloid beta precursor protein binding family B member 1		0.1
Alzheimer's Disease	C0002395	AGFG2	3268	O95081	ArfGAP with FG repeats 2		0.1
Alzheimer's Disease	C0002395	HRES1	3272	P13985	HTLV-1 related endogenous sequence		0.1
Alzheimer's Disease	C0002395	HSPA4	3308	P34932	heat shock protein family A (Hsp70) member 4		0.1
Alzheimer's Disease	C0002395	HSP90AA1	3320	P07900	heat shock protein 90 alpha family class A member 1	Chaperone	0.1
Alzheimer's Disease	C0002395	APOA1	335	P02647	apolipoprotein A1		0.1
Alzheimer's Disease	C0002395	HTR2A	3356	P28223	5-hydroxytryptamine receptor 2A	G-protein coupled receptor	0.1
Alzheimer's Disease	C0002395	HTR6	3362	P50406	5-hydroxytryptamine receptor 6	G-protein coupled receptor	0.1
Alzheimer's Disease	C0002395	IAPP	3375	P10997	islet amyloid polypeptide	Signaling	0.1
Alzheimer's Disease	C0002395	TAS2R62P	338399		taste 2 receptor member 62 pseudogene		0.1
Alzheimer's Disease	C0002395	TAS2R64P	338412		taste 2 receptor member 64 pseudogene		0.1
Alzheimer's Disease	C0002395	APOC1P1	342		apolipoprotein C1 pseudogene 1		0.1
Alzheimer's Disease	C0002395	RSPO4	343637	Q2I0M5	R-spondin 4		0.1
Alzheimer's Disease	C0002395	TGM6	343641	O95932	transglutaminase 6		0.1
Alzheimer's Disease	C0002395	MCIDAS	345643	D6RGH6	multiciliate differentiation and DNA synthesis associated cell cycle protein		0.1
Alzheimer's Disease	C0002395	ACTBL2	345651	Q562R1	actin beta like 2		0.1
Alzheimer's Disease	C0002395	IFNG	3458	P01579	interferon gamma		0.1
Alzheimer's Disease	C0002395	APOC4	346	P55056	apolipoprotein C4		0.1
Alzheimer's Disease	C0002395	APOD	347	P05090	apolipoprotein D		0.1
Alzheimer's Disease	C0002395	IGFALS	3483	P35858	insulin like growth factor binding protein acid labile subunit	Receptor	0.1
Alzheimer's Disease	C0002395	CASTOR3	352954	Q8NAP1	CASTOR family member 3		0.1
Alzheimer's Disease	C0002395	GPR141	353345	Q7Z602	G protein-coupled receptor 141		0.1
Alzheimer's Disease	C0002395	FAS	355	P25445	Fas cell surface death receptor		0.1
Alzheimer's Disease	C0002395	IL1A	3552	P01583	interleukin 1 alpha		0.1
Alzheimer's Disease	C0002395	IL2RB	3560	P14784	interleukin 2 receptor subunit beta	Receptor	0.1
Alzheimer's Disease	C0002395	IL4	3565	P05112	interleukin 4		0.1
Alzheimer's Disease	C0002395	CXCL8	3576	P10145	C-X-C motif chemokine ligand 8	Signaling	0.1
Alzheimer's Disease	C0002395	IL10	3586	P22301	interleukin 10		0.1
Alzheimer's Disease	C0002395	IL12A	3592	P29459	interleukin 12A		0.1
Alzheimer's Disease	C0002395	IL17A	3605	Q16552	interleukin 17A		0.1
Alzheimer's Disease	C0002395	IL18	3606	Q14116	interleukin 18		0.1
Alzheimer's Disease	C0002395	AQP4	361	P55087	aquaporin 4	Ion channel	0.1
Alzheimer's Disease	C0002395	INSIG1	3638	O15503	insulin induced gene 1		0.1
Alzheimer's Disease	C0002395	EIF3E	3646	P60228	eukaryotic translation initiation factor 3 subunit E	Nucleic acid binding	0.1
Alzheimer's Disease	C0002395	IRF2	3660	P14316	interferon regulatory factor 2	Transcription factor	0.1
Alzheimer's Disease	C0002395	SIMC1	375484	Q8NDZ2	SUMO interacting motifs containing 1		0.1
Alzheimer's Disease	C0002395	PNPLA7	375775	Q6ZV29	patatin like phospholipase domain containing 7		0.1
Alzheimer's Disease	C0002395	KCNN2	3781	Q9H2S1	potassium calcium-activated channel subfamily N member 2	Ion channel	0.1
Alzheimer's Disease	C0002395	KNG1	3827	P01042	kininogen 1	Enzyme modulator	0.1
Alzheimer's Disease	C0002395	SH2D4B	387694	Q5SQS7	SH2 domain containing 4B		0.1
Alzheimer's Disease	C0002395	SCIMP	388325	Q6UWF3	SLP adaptor and CSK interacting membrane protein		0.1
Alzheimer's Disease	C0002395	CEACAM22P	388550		CEA cell adhesion molecule 22, pseudogene		0.1
Alzheimer's Disease	C0002395	BLOC1S3	388552	Q6QNY0	biogenesis of lysosomal organelles complex 1 subunit 3		0.1
Alzheimer's Disease	C0002395	BHMG1	388553	C9JSJ3	basic helix-loop-helix and HMG-box containing 1		0.1
Alzheimer's Disease	C0002395	LAMC2	3918	Q13753	laminin subunit gamma 2	Enzyme modulator	0.1
Alzheimer's Disease	C0002395	RPSA	3921	P08865	ribosomal protein SA	Nucleic acid binding	0.1
Alzheimer's Disease	C0002395	LCN2	3934	P80188	lipocalin 2	Enzyme	0.1
Alzheimer's Disease	C0002395	LDLR	3949	P01130	low density lipoprotein receptor		0.1
Alzheimer's Disease	C0002395	LINC01567	400511		long intergenic non-protein coding RNA 1567		0.1
Alzheimer's Disease	C0002395	LINC01185	400957		long intergenic non-protein coding RNA 1185		0.1
Alzheimer's Disease	C0002395	LPA	4018	P08519	lipoprotein(a)	Enzyme	0.1
Alzheimer's Disease	C0002395	LPL	4023	P06858	lipoprotein lipase	Enzyme	0.1
Alzheimer's Disease	C0002395	LTBP2	4053	Q14767	latent transforming growth factor beta binding protein 2	Calcium-binding protein	0.1
Alzheimer's Disease	C0002395	BCAM	4059	P50895	basal cell adhesion molecule (Lutheran blood group)	Cell adhesion	0.1
Alzheimer's Disease	C0002395	MIR107	406901		microRNA 107		0.1
Alzheimer's Disease	C0002395	MIR132	406921		microRNA 132		0.1
Alzheimer's Disease	C0002395	MIR29A	407021		microRNA 29a		0.1
Alzheimer's Disease	C0002395	MIR34A	407040		microRNA 34a		0.1
Alzheimer's Disease	C0002395	MAOA	4128	P21397	monoamine oxidase A		0.1
Alzheimer's Disease	C0002395	ARVCF	421	O00192	ARVCF delta catenin family member	Cellular structure	0.1
Alzheimer's Disease	C0002395	AFF1	4299	P51825	AF4/FMR2 family member 1	Transcription factor	0.1
Alzheimer's Disease	C0002395	TRPM1	4308	Q7Z4N2	transient receptor potential cation channel subfamily M member 1	Ion channel	0.1
Alzheimer's Disease	C0002395	MMP9	4318	P14780	matrix metallopeptidase 9	Enzyme	0.1
Alzheimer's Disease	C0002395	MNAT1	4331	P51948	MNAT1 component of CDK activating kinase	Enzyme modulator	0.1
Alzheimer's Disease	C0002395	MOBP	4336	Q13875	myelin associated oligodendrocyte basic protein	Cellular structure	0.1
Alzheimer's Disease	C0002395	POTEKP	440915	Q9BYX7	POTE ankyrin domain family member K, pseudogene		0.1
Alzheimer's Disease	C0002395	PMS2CL	441194	Q68D20	PMS2 C-terminal like pseudogene		0.1
Alzheimer's Disease	C0002395	MSH2	4436	P43246	mutS homolog 2	Nucleic acid binding	0.1
Alzheimer's Disease	C0002395	PALM2AKAP2	445815	Q8IXS6;Q9Y2D5	PALM2 and AKAP2 fusion		0.1
Alzheimer's Disease	C0002395	MT3	4504	P25713	metallothionein 3		0.1
Alzheimer's Disease	C0002395	COX2	4513	P00403	cytochrome c oxidase subunit II	Enzyme	0.1
Alzheimer's Disease	C0002395	RNR2	4550	Q8IVG9	l-rRNA		0.1
Alzheimer's Disease	C0002395	NEFL	4747	P07196	neurofilament light		0.1
Alzheimer's Disease	C0002395	NOS1	4842	P29475	nitric oxide synthase 1		0.1
Alzheimer's Disease	C0002395	NPC1	4864	O15118	NPC intracellular cholesterol transporter 1	Transporter	0.1
Alzheimer's Disease	C0002395	NRGN	4900	Q92686	neurogranin		0.1
Alzheimer's Disease	C0002395	RNF165	494470	Q6ZSG1	ring finger protein 165		0.1
Alzheimer's Disease	C0002395	OGG1	4968	O15527	8-oxoguanine DNA glycosylase		0.1
Alzheimer's Disease	C0002395	SERPINE1	5054	P05121	serpin family E member 1	Enzyme modulator	0.1
Alzheimer's Disease	C0002395	ITSN2	50618	Q9NZM3	intersectin 2	Enzyme modulator	0.1
Alzheimer's Disease	C0002395	APH1A	51107	Q96BI3	aph-1 homolog A, gamma-secretase subunit	Enzyme modulator	0.1
Alzheimer's Disease	C0002395	RMDN1	51115	Q96DB5	regulator of microtubule dynamics 1		0.1
Alzheimer's Disease	C0002395	DCTN4	51164	Q9UJW0	dynactin subunit 4		0.1
Alzheimer's Disease	C0002395	WAC	51322	Q9BTA9	WW domain containing adaptor with coiled-coil		0.1
Alzheimer's Disease	C0002395	SNX9	51429	Q9Y5X1	sorting nexin 9		0.1
Alzheimer's Disease	C0002395	LARS1	51520	Q9P2J5	leucyl-tRNA synthetase 1		0.1
Alzheimer's Disease	C0002395	RAPGEF6	51735	Q8TEU7	Rap guanine nucleotide exchange factor 6	Enzyme modulator	0.1
Alzheimer's Disease	C0002395	ABCB1	5243	P08183	ATP binding cassette subfamily B member 1	Transporter	0.1
Alzheimer's Disease	C0002395	PIK3CA	5290	P42336	phosphatidylinositol-4,5-bisphosphate 3-kinase catalytic subunit alpha	Kinase	0.1
Alzheimer's Disease	C0002395	PIK3CB	5291	P42338	phosphatidylinositol-4,5-bisphosphate 3-kinase catalytic subunit beta	Kinase	0.1
Alzheimer's Disease	C0002395	PIK3CD	5293	O00329	phosphatidylinositol-4,5-bisphosphate 3-kinase catalytic subunit delta	Kinase	0.1
Alzheimer's Disease	C0002395	PIK3CG	5294	P48736	phosphatidylinositol-4,5-bisphosphate 3-kinase catalytic subunit gamma	Kinase	0.1
Alzheimer's Disease	C0002395	PLA2G1B	5319	P04054	phospholipase A2 group IB	Enzyme	0.1
Alzheimer's Disease	C0002395	PLG	5340	P00747	plasminogen	Enzyme	0.1
Alzheimer's Disease	C0002395	PMS2P1	5379	A4D2B8	PMS1 homolog 2, mismatch repair system component pseudogene 1	Nucleic acid binding	0.1
Alzheimer's Disease	C0002395	IL6-AS1	541472		IL6 antisense RNA 1		0.1
Alzheimer's Disease	C0002395	CYCS	54205	P99999	cytochrome c, somatic		0.1
Alzheimer's Disease	C0002395	POLD1	5424	P28340	DNA polymerase delta 1, catalytic subunit		0.1
Alzheimer's Disease	C0002395	PON1	5444	P27169	paraoxonase 1		0.1
Alzheimer's Disease	C0002395	PPARA	5465	Q07869	peroxisome proliferator activated receptor alpha	Nuclear receptor	0.1
Alzheimer's Disease	C0002395	TMED9	54732	Q9BVK6	transmembrane p24 trafficking protein 9	Transporter	0.1
Alzheimer's Disease	C0002395	EPDR1	54749	Q9UM22	ependymin related 1		0.1
Alzheimer's Disease	C0002395	BCAS3	54828	Q9H6U6	BCAS3 microtubule associated cell migration factor		0.1
Alzheimer's Disease	C0002395	CDKAL1	54901	Q5VV42	CDK5 regulatory subunit associated protein 1 like 1		0.1
Alzheimer's Disease	C0002395	RMDN3	55177	Q96TC7	regulator of microtubule dynamics 3		0.1
Alzheimer's Disease	C0002395	PTPA	5524	Q15257	protein phosphatase 2 phosphatase activator	Enzyme modulator	0.1
Alzheimer's Disease	C0002395	WDR41	55255	Q9HAD4	WD repeat domain 41		0.1
Alzheimer's Disease	C0002395	STK32B	55351	Q9NY57	serine/threonine kinase 32B	Kinase	0.1
Alzheimer's Disease	C0002395	PRKAA1	5562	Q13131	protein kinase AMP-activated catalytic subunit alpha 1	Kinase	0.1
Alzheimer's Disease	C0002395	PRKAA2	5563	P54646	protein kinase AMP-activated catalytic subunit alpha 2	Kinase	0.1
Alzheimer's Disease	C0002395	SYBU	55638	Q9NX95	syntabulin	Transporter	0.1
Alzheimer's Disease	C0002395	PRKAB1	5564	Q9Y478	protein kinase AMP-activated non-catalytic subunit beta 1	Kinase	0.1
Alzheimer's Disease	C0002395	EDEM2	55741	Q9BV94	ER degradation enhancing alpha-mannosidase like protein 2		0.1
Alzheimer's Disease	C0002395	PRKCA	5578	P17252	protein kinase C alpha	Kinase	0.1
Alzheimer's Disease	C0002395	PRKCB	5579	P05771	protein kinase C beta	Kinase	0.1
Alzheimer's Disease	C0002395	MAPK1	5594	P28482	mitogen-activated protein kinase 1	Kinase	0.1
Alzheimer's Disease	C0002395	NDUFA12	55967	Q9UI09	NADH:ubiquinone oxidoreductase subunit A12		0.1
Alzheimer's Disease	C0002395	MAPK8	5599	P45983	mitogen-activated protein kinase 8	Kinase	0.1
Alzheimer's Disease	C0002395	EIF2AK2	5610	P19525	eukaryotic translation initiation factor 2 alpha kinase 2	Kinase	0.1
Alzheimer's Disease	C0002395	NIT2	56954	Q9NQR4	nitrilase family member 2		0.1
Alzheimer's Disease	C0002395	CEACAM19	56971	Q7Z692	CEA cell adhesion molecule 19		0.1
Alzheimer's Disease	C0002395	CDC42SE2	56990	Q9NRR3	CDC42 small effector 2		0.1
Alzheimer's Disease	C0002395	TULP4	56995	Q9NRJ4	TUB like protein 4		0.1
Alzheimer's Disease	C0002395	DSCAML1	57453	Q8TD84	DS cell adhesion molecule like 1		0.1
Alzheimer's Disease	C0002395	ARHGAP20	57569	Q9P2F6	Rho GTPase activating protein 20	Enzyme modulator	0.1
Alzheimer's Disease	C0002395	SH3RF1	57630	Q7Z6J0	SH3 domain containing ring finger 1		0.1
Alzheimer's Disease	C0002395	VAT1L	57687	Q9HCJ6	vesicle amine transport 1 like		0.1
Alzheimer's Disease	C0002395	PTPRA	5786	P18433	protein tyrosine phosphatase receptor type A	Enzyme	0.1
Alzheimer's Disease	C0002395	PVALB	5816	P20472	parvalbumin	Calcium-binding protein	0.1
Alzheimer's Disease	C0002395	PVR	5817	P15151	PVR cell adhesion molecule		0.1
Alzheimer's Disease	C0002395	RAC1	5879	P63000	Rac family small GTPase 1	Enzyme modulator	0.1
Alzheimer's Disease	C0002395	MOK	5891	Q9UQ07	MOK protein kinase	Kinase	0.1
Alzheimer's Disease	C0002395	RELB	5971	Q01201	RELB proto-oncogene, NF-kB subunit	Transcription factor	0.1
Alzheimer's Disease	C0002395	REN	5972	P00797	renin	Enzyme	0.1
Alzheimer's Disease	C0002395	REST	5978	Q13127	RE1 silencing transcription factor	Transcription factor	0.1
Alzheimer's Disease	C0002395	ACTB	60	P60709	actin beta	Cellular structure	0.1
Alzheimer's Disease	C0002395	ROS1	6098	P08922	ROS proto-oncogene 1, receptor tyrosine kinase	Kinase	0.1
Alzheimer's Disease	C0002395	SORT1	6272	Q99523	sortilin 1	Transporter	0.1
Alzheimer's Disease	C0002395	CCL2	6347	P13500	C-C motif chemokine ligand 2	Signaling	0.1
Alzheimer's Disease	C0002395	CX3CL1	6376	P78423	C-X3-C motif chemokine ligand 1	Signaling	0.1
Alzheimer's Disease	C0002395	ANO3	63982	Q9BYT9	anoctamin 3		0.1
Alzheimer's Disease	C0002395	POTEM	641455	A6NI47	POTE ankyrin domain family member M		0.1
Alzheimer's Disease	C0002395	ZNF862	643641	O60290	zinc finger protein 862		0.1
Alzheimer's Disease	C0002395	CSMD1	64478	Q96PZ7	CUB and Sushi multiple domains 1		0.1
Alzheimer's Disease	C0002395	LINC01184	644873		long intergenic non-protein coding RNA 1184		0.1
Alzheimer's Disease	C0002395	PINK1	65018	Q9BXM7	PTEN induced kinase 1	Kinase	0.1
Alzheimer's Disease	C0002395	SLC1A2	6506	P43004	solute carrier family 1 member 2	Transporter	0.1
Alzheimer's Disease	C0002395	SLC6A3	6531	Q01959	solute carrier family 6 member 3	Transporter	0.1
Alzheimer's Disease	C0002395	SLC6A4	6532	P31645	solute carrier family 6 member 4	Transporter	0.1
Alzheimer's Disease	C0002395	SNAP25	6616	P60880	synaptosome associated protein 25	Transporter	0.1
Alzheimer's Disease	C0002395	SNCB	6620	Q16143	synuclein beta	Transporter	0.1
Alzheimer's Disease	C0002395	SNCA	6622	P37840	synuclein alpha	Transporter	0.1
Alzheimer's Disease	C0002395	SNCG	6623	O76070	synuclein gamma	Transporter	0.1
Alzheimer's Disease	C0002395	SOAT1	6646	P35610	sterol O-acyltransferase 1	Enzyme	0.1
Alzheimer's Disease	C0002395	BRCA2	675	P51587	BRCA2 DNA repair associated	Nucleic acid binding	0.1
Alzheimer's Disease	C0002395	SST	6750	P61278	somatostatin	Signaling	0.1
Alzheimer's Disease	C0002395	TCF3	6929	P15923	transcription factor 3	Transcription factor	0.1
Alzheimer's Disease	C0002395	TFF1	7031	P04155	trefoil factor 1	Signaling	0.1
Alzheimer's Disease	C0002395	TGFB1	7040	P01137	transforming growth factor beta 1	Signaling	0.1
Alzheimer's Disease	C0002395	TH	7054	P07101	tyrosine hydroxylase		0.1
Alzheimer's Disease	C0002395	TSPO	706	P30536	translocator protein		0.1
Alzheimer's Disease	C0002395	THY1	7070	P04216	Thy-1 cell surface antigen		0.1
Alzheimer's Disease	C0002395	TLR2	7097	O60603	toll like receptor 2		0.1
Alzheimer's Disease	C0002395	TLR4	7099	O00206	toll like receptor 4		0.1
Alzheimer's Disease	C0002395	ACTG1	71	P63261	actin gamma 1	Cellular structure	0.1
Alzheimer's Disease	C0002395	TNFRSF1B	7133	P20333	TNF receptor superfamily member 1B		0.1
Alzheimer's Disease	C0002395	TP53	7157	P04637	tumor protein p53	Transcription factor	0.1
Alzheimer's Disease	C0002395	C3	718	P01024	complement C3	Enzyme modulator	0.1
Alzheimer's Disease	C0002395	ACTG2	72	P63267	actin gamma 2, smooth muscle	Cellular structure	0.1
Alzheimer's Disease	C0002395	TTR	7276	P02766	transthyretin	Transporter	0.1
Alzheimer's Disease	C0002395	MEIKIN	728637	A0A087WXM9	meiotic kinetochore factor		0.1
Alzheimer's Disease	C0002395	TYROBP	7305	O43914	transmembrane immune signaling adaptor TYROBP		0.1
Alzheimer's Disease	C0002395	UBB	7314	P0CG47	ubiquitin B	Nucleic acid binding	0.1
Alzheimer's Disease	C0002395	UCHL1	7345	P09936	ubiquitin C-terminal hydrolase L1	Enzyme	0.1
Alzheimer's Disease	C0002395	UTRN	7402	P46939	utrophin		0.1
Alzheimer's Disease	C0002395	VDR	7421	P11473	vitamin D receptor	Nuclear receptor	0.1
Alzheimer's Disease	C0002395	VLDLR	7436	P98155	very low density lipoprotein receptor		0.1
Alzheimer's Disease	C0002395	YWHAZ	7534	P63104	tyrosine 3-monooxygenase/tryptophan 5-monooxygenase activation protein zeta	Chaperone	0.1
Alzheimer's Disease	C0002395	ZNF232	7775	Q9UNY5	zinc finger protein 232		0.1
Alzheimer's Disease	C0002395	AHNAK	79026	Q09666	AHNAK nucleoprotein		0.1
Alzheimer's Disease	C0002395	CALB1	793	P05937	calbindin 1	Calcium-binding protein	0.1
Alzheimer's Disease	C0002395	TFEB	7942	P19484	transcription factor EB		0.1
Alzheimer's Disease	C0002395	AIMP2	7965	Q13155	aminoacyl tRNA synthetase complex interacting multifunctional protein 2		0.1
Alzheimer's Disease	C0002395	PPP1R3B	79660	Q86XI6	protein phosphatase 1 regulatory subunit 3B	Enzyme modulator	0.1
Alzheimer's Disease	C0002395	SAP30L	79685	Q9HAJ7	SAP30 like	Nucleic acid binding	0.1
Alzheimer's Disease	C0002395	ANKRD55	79722	Q3KP44	ankyrin repeat domain 55		0.1
Alzheimer's Disease	C0002395	GEMIN7	79760	Q9H840	gem nuclear organelle associated protein 7		0.1
Alzheimer's Disease	C0002395	CLMN	79789	Q96JQ2	calmin		0.1
Alzheimer's Disease	C0002395	EHMT1	79813	Q9H9B1	euchromatic histone lysine methyltransferase 1	Epigenetic regulator	0.1
Alzheimer's Disease	C0002395	TMC5	79838	Q6UXY8	transmembrane channel like 5	Ion channel	0.1
Alzheimer's Disease	C0002395	THSD4	79875	Q6ZMP0	thrombospondin type 1 domain containing 4	Enzyme	0.1
Alzheimer's Disease	C0002395	CCDC134	79879	Q9H6E4	coiled-coil domain containing 134		0.1
Alzheimer's Disease	C0002395	SP6	80320	Q3SY56	Sp6 transcription factor	Nucleic acid binding	0.1
Alzheimer's Disease	C0002395	PDCD1LG2	80380	Q9BQ51	programmed cell death 1 ligand 2		0.1
Alzheimer's Disease	C0002395	SETD7	80854	Q8WTS6	SET domain containing 7, histone lysine methyltransferase	Epigenetic regulator	0.1
Alzheimer's Disease	C0002395	HYI	81888	Q5T013	hydroxypyruvate isomerase (putative)	Enzyme	0.1
Alzheimer's Disease	C0002395	CAPN1	823	P07384	calpain 1	Enzyme	0.1
Alzheimer's Disease	C0002395	CASP1	834	P29466	caspase 1	Enzyme	0.1
Alzheimer's Disease	C0002395	CASP6	839	P55212	caspase 6	Enzyme	0.1
Alzheimer's Disease	C0002395	KAT8	84148	Q9H7Z6	lysine acetyltransferase 8		0.1
Alzheimer's Disease	C0002395	CAT	847	P04040	catalase	Enzyme	0.1
Alzheimer's Disease	C0002395	AGPS	8540	O00116	alkylglycerone phosphate synthase		0.1
Alzheimer's Disease	C0002395	DENR	8562	O43583	density regulated re-initiation and release factor	Enzyme	0.1
Alzheimer's Disease	C0002395	KHSRP	8570	Q92945	KH-type splicing regulatory protein	Enzyme	0.1
Alzheimer's Disease	C0002395	RUNX1T1	862	Q06455	RUNX1 partner transcriptional co-repressor 1	Transcription factor	0.1
Alzheimer's Disease	C0002395	ABCB11	8647	O95342	ATP binding cassette subfamily B member 11	Transporter	0.1
Alzheimer's Disease	C0002395	PDE5A	8654	O76074	phosphodiesterase 5A		0.1
Alzheimer's Disease	C0002395	BECN1	8678	Q14457	beclin 1	Enzyme modulator	0.1
Alzheimer's Disease	C0002395	CRADD	8738	P78560	CASP2 and RIPK1 domain containing adaptor with death domain		0.1
Alzheimer's Disease	C0002395	GGACT	87769	Q9BVM4	gamma-glutamylamine cyclotransferase		0.1
Alzheimer's Disease	C0002395	SUCLA2	8803	Q9P2R7	succinate-CoA ligase ADP-forming subunit beta	Enzyme	0.1
Alzheimer's Disease	C0002395	CDK5R1	8851	Q15078	cyclin dependent kinase 5 regulatory subunit 1	Enzyme modulator	0.1
Alzheimer's Disease	C0002395	CACNA1G	8913	O43497	calcium voltage-gated channel subunit alpha1 G	Ion channel	0.1
Alzheimer's Disease	C0002395	HERC2	8924	O95714	HECT and RLD domain containing E3 ubiquitin protein ligase 2		0.1
Alzheimer's Disease	C0002395	FAM181A	90050	Q8N9Y4	family with sequence similarity 181 member A		0.1
Alzheimer's Disease	C0002395	MPZL1	9019	O95297	myelin protein zero like 1		0.1
Alzheimer's Disease	C0002395	CCRL2	9034	O00421	C-C motif chemokine receptor like 2	G-protein coupled receptor	0.1
Alzheimer's Disease	C0002395	TENM3-AS1	90768		TENM3 antisense RNA 1		0.1
Alzheimer's Disease	C0002395	L3MBTL4	91133	Q8NA19	L3MBTL histone methyl-lysine binding protein 4	Epigenetic regulator	0.1
Alzheimer's Disease	C0002395	UBXN11	91544	Q5T124	UBX domain protein 11		0.1
Alzheimer's Disease	C0002395	AP4M1	9179	O00189	adaptor related protein complex 4 subunit mu 1	Extracellular structure	0.1
Alzheimer's Disease	C0002395	LRAT	9227	O95237	lecithin retinol acyltransferase		0.1
Alzheimer's Disease	C0002395	TMEM132C	92293	Q8N3T6	transmembrane protein 132C		0.1
Alzheimer's Disease	C0002395	STRADA	92335	Q7RTN6	STE20 related adaptor alpha	Kinase	0.1
Alzheimer's Disease	C0002395	MSC	9242	O60682	musculin		0.1
Alzheimer's Disease	C0002395	CD14	929	P08571	CD14 molecule		0.1
Alzheimer's Disease	C0002395	KL	9365	Q9UEF7	klotho	Enzyme	0.1
Alzheimer's Disease	C0002395	ADIPOQ	9370	Q15848	adiponectin, C1Q and collagen domain containing		0.1
Alzheimer's Disease	C0002395	LIPG	9388	Q9Y5X9	lipase G, endothelial type	Enzyme	0.1
Alzheimer's Disease	C0002395	GRAP2	9402	O75791	GRB2 related adaptor protein 2		0.1
Alzheimer's Disease	C0002395	ITM2B	9445	Q9Y287	integral membrane protein 2B		0.1
Alzheimer's Disease	C0002395	GSTO1	9446	P78417	glutathione S-transferase omega 1		0.1
Alzheimer's Disease	C0002395	FHL5	9457	Q5TD97	four and a half LIM domains 5	Transcription factor	0.1
Alzheimer's Disease	C0002395	CD36	948	P16671	CD36 molecule	Receptor	0.1
Alzheimer's Disease	C0002395	SCARB1	949	Q8WTV0	scavenger receptor class B member 1	Receptor	0.1
Alzheimer's Disease	C0002395	SLC4A8	9498	Q2Y0W8	solute carrier family 4 member 8	Transporter	0.1
Alzheimer's Disease	C0002395	RAB3D	9545	O95716	RAB3D, member RAS oncogene family		0.1
Alzheimer's Disease	C0002395	CLOCK	9575	O15516	clock circadian regulator		0.1
Alzheimer's Disease	C0002395	CD40	958	P25942	CD40 molecule		0.1
Alzheimer's Disease	C0002395	MICAL2	9645	O94851	microtubule associated monooxygenase, calponin and LIM domain containing 2		0.1
Alzheimer's Disease	C0002395	FNIP1	96459	Q8TF40	folliculin interacting protein 1		0.1
Alzheimer's Disease	C0002395	PHF14	9678	O94880	PHD finger protein 14	Transcription factor	0.1
Alzheimer's Disease	C0002395	CD68	968	P34810	CD68 molecule	Transporter	0.1
Alzheimer's Disease	C0002395	ST18	9705	O60284	ST18 C2H2C-type zinc finger transcription factor	Transcription factor	0.1
Alzheimer's Disease	C0002395	HDAC9	9734	Q9UKV0	histone deacetylase 9	Epigenetic regulator	0.1
Alzheimer's Disease	C0002395	CDK1	983	P06493	cyclin dependent kinase 1	Kinase	0.1
Alzheimer's Disease	C0002395	ELMO1	9844	Q92556	engulfment and cell motility 1	Signaling	0.1
Alzheimer's Disease	C0002395	MVP	9961	Q14764	major vault protein	Nucleic acid binding	0.1
Alzheimer's Disease	C0002395	ABCB6	10058	Q9NP58	ATP binding cassette subfamily B member 6 (Langereis blood group)	Transporter	0.09
Alzheimer's Disease	C0002395	PRRT2	112476	Q7Z6L0	proline rich transmembrane protein 2		0.09
Alzheimer's Disease	C0002395	SORCS1	114815	Q8WY21	sortilin related VPS10 domain containing receptor 1	Transporter	0.09
Alzheimer's Disease	C0002395	COX8A	1351	P10176	cytochrome c oxidase subunit 8A	Enzyme	0.09
Alzheimer's Disease	C0002395	EGR1	1958	P18146	early growth response 1	Nucleic acid binding	0.09
Alzheimer's Disease	C0002395	GSN	2934	P06396	gelsolin	Cellular structure	0.09
Alzheimer's Disease	C0002395	HDAC2	3066	Q92769	histone deacetylase 2	Epigenetic regulator	0.09
Alzheimer's Disease	C0002395	IL2	3558	P60568	interleukin 2		0.09
Alzheimer's Disease	C0002395	ITGAM	3684	P11215	integrin subunit alpha M		0.09
Alzheimer's Disease	C0002395	OLR1	4973	P78380	oxidized low density lipoprotein receptor 1		0.09
Alzheimer's Disease	C0002395	P2RX7	5027	Q99572	purinergic receptor P2X 7	Ion channel	0.09
Alzheimer's Disease	C0002395	PDE4A	5141	P27815	phosphodiesterase 4A		0.09
Alzheimer's Disease	C0002395	HSD17B7	51478	P56937	hydroxysteroid 17-beta dehydrogenase 7		0.09
Alzheimer's Disease	C0002395	ATP7B	540	P35670	ATPase copper transporting beta	Transporter	0.09
Alzheimer's Disease	C0002395	MAPK3	5595	P27361	mitogen-activated protein kinase 3	Kinase	0.09
Alzheimer's Disease	C0002395	KLK6	5653	Q92876	kallikrein related peptidase 6	Enzyme	0.09
Alzheimer's Disease	C0002395	RAB5A	5868	P20339	RAB5A, member RAS oncogene family		0.09
Alzheimer's Disease	C0002395	S100A9	6280	P06702	S100 calcium binding protein A9	Calcium-binding protein	0.09
Alzheimer's Disease	C0002395	CCL11	6356	P51671	C-C motif chemokine ligand 11	Signaling	0.09
Alzheimer's Disease	C0002395	BLMH	642	Q13867	bleomycin hydrolase	Enzyme	0.09
Alzheimer's Disease	C0002395	POTEF	728378	A5A3E0	POTE ankyrin domain family member F		0.09
Alzheimer's Disease	C0002395	SUMO1	7341	P63165	small ubiquitin like modifier 1		0.09
Alzheimer's Disease	C0002395	VDAC1	7416	P21796	voltage dependent anion channel 1		0.09
Alzheimer's Disease	C0002395	LRP8	7804	Q14114	LDL receptor related protein 8		0.09
Alzheimer's Disease	C0002395	COL25A1	84570	Q9BXS0	collagen type XXV alpha 1 chain		0.09
Alzheimer's Disease	C0002395	CASR	846	P41180	calcium sensing receptor	G-protein coupled receptor	0.09
Alzheimer's Disease	C0002395	NR1I2	8856	O75469	nuclear receptor subfamily 1 group I member 2	Nuclear receptor	0.09
Alzheimer's Disease	C0002395	ESCO1	114799	Q5FWF5	establishment of sister chromatid cohesion N-acetyltransferase 1		0.08
Alzheimer's Disease	C0002395	MRGPRX3	117195	Q96LB0	MAS related GPR family member X3	G-protein coupled receptor	0.08
Alzheimer's Disease	C0002395	MRGPRX4	117196	Q96LA9	MAS related GPR family member X4	G-protein coupled receptor	0.08
Alzheimer's Disease	C0002395	GPR151	134391	Q8TDV0	G protein-coupled receptor 151	G-protein coupled receptor	0.08
Alzheimer's Disease	C0002395	CSNK1D	1453	P48730	casein kinase 1 delta	Kinase	0.08
Alzheimer's Disease	C0002395	PLB1	151056	Q6P1J6	phospholipase B1		0.08
Alzheimer's Disease	C0002395	DBH	1621	P09172	dopamine beta-hydroxylase		0.08
Alzheimer's Disease	C0002395	OXER1	165140	Q8TDS5	oxoeicosanoid receptor 1	G-protein coupled receptor	0.08
Alzheimer's Disease	C0002395	DLST	1743	P36957	dihydrolipoamide S-succinyltransferase	Enzyme	0.08
Alzheimer's Disease	C0002395	AGTR1	185	P30556	angiotensin II receptor type 1	G-protein coupled receptor	0.08
Alzheimer's Disease	C0002395	GPRC6A	222545	Q5T6X5	G protein-coupled receptor class C group 6 member A	G-protein coupled receptor	0.08
Alzheimer's Disease	C0002395	NLRP1	22861	Q9C000	NLR family pyrin domain containing 1		0.08
Alzheimer's Disease	C0002395	LPAR3	23566	Q9UBY5	lysophosphatidic acid receptor 3	G-protein coupled receptor	0.08
Alzheimer's Disease	C0002395	MRGPRX1	259249	Q96LB2	MAS related GPR family member X1	G-protein coupled receptor	0.08
Alzheimer's Disease	C0002395	ANK1	286	P16157	ankyrin 1		0.08
Alzheimer's Disease	C0002395	HTT	3064	P42858	huntingtin		0.08
Alzheimer's Disease	C0002395	NRG1	3084	Q02297	neuregulin 1	Signaling	0.08
Alzheimer's Disease	C0002395	HMGCR	3156	P04035	3-hydroxy-3-methylglutaryl-CoA reductase		0.08
Alzheimer's Disease	C0002395	HSD11B1	3290	P28845	hydroxysteroid 11-beta dehydrogenase 1		0.08
Alzheimer's Disease	C0002395	APLP1	333	P51693	amyloid beta precursor like protein 1	Enzyme modulator	0.08
Alzheimer's Disease	C0002395	IL1RN	3557	P18510	interleukin 1 receptor antagonist		0.08
Alzheimer's Disease	C0002395	IL13	3596	P35225	interleukin 13		0.08
Alzheimer's Disease	C0002395	AR	367	P10275	androgen receptor	Nuclear receptor	0.08
Alzheimer's Disease	C0002395	ACAT1	38	P24752	acetyl-CoA acetyltransferase 1	Enzyme	0.08
Alzheimer's Disease	C0002395	LRP2	4036	P98164	LDL receptor related protein 2		0.08
Alzheimer's Disease	C0002395	MIR155	406947		microRNA 155		0.08
Alzheimer's Disease	C0002395	VN1R17P	441931	Q8TDU5	vomeronasal 1 receptor 17 pseudogene		0.08
Alzheimer's Disease	C0002395	GPR166P	442206		G protein-coupled receptor 166 pseudogene		0.08
Alzheimer's Disease	C0002395	NFIA	4774	Q12857	nuclear factor I A	Nucleic acid binding	0.08
Alzheimer's Disease	C0002395	NFIB	4781	O00712	nuclear factor I B	Nucleic acid binding	0.08
Alzheimer's Disease	C0002395	NFIX	4784	Q14938	nuclear factor I X	Nucleic acid binding	0.08
Alzheimer's Disease	C0002395	NTRK1	4914	P04629	neurotrophic receptor tyrosine kinase 1	Kinase	0.08
Alzheimer's Disease	C0002395	OGDH	4967	Q02218	oxoglutarate dehydrogenase		0.08
Alzheimer's Disease	C0002395	PAEP	5047	P09466	progestagen associated endometrial protein	Enzyme	0.08
Alzheimer's Disease	C0002395	GAL	51083	P22466	galanin and GMAP prepropeptide		0.08
Alzheimer's Disease	C0002395	PLA2G4A	5321	P47712	phospholipase A2 group IVA	Enzyme	0.08
Alzheimer's Disease	C0002395	PPID	5481	Q08752	peptidylprolyl isomerase D		0.08
Alzheimer's Disease	C0002395	VPS35	55737	Q96QK1	VPS35 retromer complex component	Transporter	0.08
Alzheimer's Disease	C0002395	PSENEN	55851	Q9NZ42	presenilin enhancer, gamma-secretase subunit		0.08
Alzheimer's Disease	C0002395	LGR6	59352	Q9HBX8	leucine rich repeat containing G protein-coupled receptor 6	G-protein coupled receptor	0.08
Alzheimer's Disease	C0002395	REG1A	5967	P05451	regenerating family member 1 alpha		0.08
Alzheimer's Disease	C0002395	SET	6418	Q01105	SET nuclear proto-oncogene	Enzyme modulator	0.08
Alzheimer's Disease	C0002395	BLVRA	644	P53004	biliverdin reductase A	Enzyme	0.08
Alzheimer's Disease	C0002395	SOX2	6657	P48431	SRY-box transcription factor 2	Transcription factor	0.08
Alzheimer's Disease	C0002395	STAT3	6774	P40763	signal transducer and activator of transcription 3	Nucleic acid binding	0.08
Alzheimer's Disease	C0002395	TFCP2	7024	Q12800	transcription factor CP2	Transcription factor	0.08
Alzheimer's Disease	C0002395	XBP1	7494	P17861	X-box binding protein 1		0.08
Alzheimer's Disease	C0002395	FZD4	8322	Q9ULV1	frizzled class receptor 4	G-protein coupled receptor	0.08
Alzheimer's Disease	C0002395	C4B_2	100293534	P0C0L4;P0C0L5	complement component 4B (Chido blood group), copy 2		0.07
Alzheimer's Disease	C0002395	KAT5	10524	Q92993	lysine acetyltransferase 5		0.07
Alzheimer's Disease	C0002395	OGA	10724	O60502	O-GlcNAcase		0.07
Alzheimer's Disease	C0002395	CNTF	1270	P26441	ciliary neurotrophic factor		0.07
Alzheimer's Disease	C0002395	RBM45	129831	Q8IUH3	RNA binding motif protein 45		0.07
Alzheimer's Disease	C0002395	SLCO6A1	133482	Q86UG4	solute carrier organic anion transporter family member 6A1	Transporter	0.07
Alzheimer's Disease	C0002395	CREBBP	1387	Q92793	CREB binding protein		0.07
Alzheimer's Disease	C0002395	ECE1	1889	P42892	endothelin converting enzyme 1	Enzyme	0.07
Alzheimer's Disease	C0002395	FGF2	2247	P09038	fibroblast growth factor 2	Signaling	0.07
Alzheimer's Disease	C0002395	ADNP	23394	Q9H2P0	activity dependent neuroprotector homeobox		0.07
Alzheimer's Disease	C0002395	FPR2	2358	P25090	formyl peptide receptor 2	G-protein coupled receptor	0.07
Alzheimer's Disease	C0002395	CHMP2B	25978	Q9UQN3	charged multivesicular body protein 2B		0.07
Alzheimer's Disease	C0002395	SGSM3	27352	Q96HU1	small G protein signaling modulator 3	Enzyme	0.07
Alzheimer's Disease	C0002395	GRIA1	2890	P42261	glutamate ionotropic receptor AMPA type subunit 1	Ion channel	0.07
Alzheimer's Disease	C0002395	GRIA2	2891	P42262	glutamate ionotropic receptor AMPA type subunit 2	Ion channel	0.07
Alzheimer's Disease	C0002395	CTNNA3	29119	Q9UI47	catenin alpha 3	Cellular structure	0.07
Alzheimer's Disease	C0002395	GSTM1	2944	P09488	glutathione S-transferase mu 1		0.07
Alzheimer's Disease	C0002395	KCNIP3	30818	Q9Y2W7	potassium voltage-gated channel interacting protein 3	Ion channel	0.07
Alzheimer's Disease	C0002395	HIF1A	3091	Q16665	hypoxia inducible factor 1 subunit alpha	Transcription factor	0.07
Alzheimer's Disease	C0002395	APBA1	320	Q02410	amyloid beta precursor protein binding family A member 1	Transporter	0.07
Alzheimer's Disease	C0002395	HP	3240	P00738	haptoglobin	Enzyme	0.07
Alzheimer's Disease	C0002395	APCS	325	P02743	amyloid P component, serum		0.07
Alzheimer's Disease	C0002395	ICAM1	3383	P05362	intercellular adhesion molecule 1		0.07
Alzheimer's Disease	C0002395	HSD17B13	345275	Q7Z5P4	hydroxysteroid 17-beta dehydrogenase 13		0.07
Alzheimer's Disease	C0002395	APRT	353	P07741	adenine phosphoribosyltransferase		0.07
Alzheimer's Disease	C0002395	GSTK1	373156	Q9Y2Q3	glutathione S-transferase kappa 1		0.07
Alzheimer's Disease	C0002395	KLC1	3831	Q07866	kinesin light chain 1		0.07
Alzheimer's Disease	C0002395	LBP	3929	P18428	lipopolysaccharide binding protein		0.07
Alzheimer's Disease	C0002395	MIR206	406989		microRNA 206		0.07
Alzheimer's Disease	C0002395	MFAP1	4236	P55081	microfibril associated protein 1	Extracellular structure	0.07
Alzheimer's Disease	C0002395	MMP3	4314	P08254	matrix metallopeptidase 3	Enzyme	0.07
Alzheimer's Disease	C0002395	COX1	4512	P00395	cytochrome c oxidase subunit I	Enzyme	0.07
Alzheimer's Disease	C0002395	NFKB1	4790	P19838	nuclear factor kappa B subunit 1	Transcription factor	0.07
Alzheimer's Disease	C0002395	NOTCH1	4851	P46531	notch receptor 1		0.07
Alzheimer's Disease	C0002395	NTF3	4908	P20783	neurotrophin 3	Signaling	0.07
Alzheimer's Disease	C0002395	PAWR	5074	Q96IZ0	pro-apoptotic WT1 regulator		0.07
Alzheimer's Disease	C0002395	SERPINA1	5265	P01009	serpin family A member 1	Enzyme modulator	0.07
Alzheimer's Disease	C0002395	GSAP	54103	A4D1B5	gamma-secretase activating protein		0.07
Alzheimer's Disease	C0002395	TMEM106B	54664	Q9NUM4	transmembrane protein 106B		0.07
Alzheimer's Disease	C0002395	ST3GAL4	6484	Q11206	ST3 beta-galactoside alpha-2,3-sialyltransferase 4		0.07
Alzheimer's Disease	C0002395	BRCA1	672	P38398	BRCA1 DNA repair associated	Enzyme	0.07
Alzheimer's Disease	C0002395	TFRC	7037	P02786	transferrin receptor	Enzyme	0.07
Alzheimer's Disease	C0002395	TNFRSF1A	7132	P19438	TNF receptor superfamily member 1A		0.07
Alzheimer's Disease	C0002395	C4A	720	P0C0L4;P0C0L5	complement C4A (Rodgers blood group)	Enzyme modulator	0.07
Alzheimer's Disease	C0002395	C4B	721	P0C0L4;P0C0L5	complement C4B (Chido blood group)	Enzyme modulator	0.07
Alzheimer's Disease	C0002395	DHRS11	79154	Q6UWP2	dehydrogenase/reductase 11	Enzyme	0.07
Alzheimer's Disease	C0002395	PLA2G6	8398	O60733	phospholipase A2 group VI	Enzyme modulator	0.07
Alzheimer's Disease	C0002395	TTBK1	84630	Q5TCY1	tau tubulin kinase 1	Kinase	0.07
Alzheimer's Disease	C0002395	RIPK1	8737	Q13546	receptor interacting serine/threonine kinase 1	Kinase	0.07
Alzheimer's Disease	C0002395	ABCG2	9429	Q9UNQ0	ATP binding cassette subfamily G member 2 (Junior blood group)	Transporter	0.07
Alzheimer's Disease	C0002395	EIF2AK3	9451	Q9NZJ5	eukaryotic translation initiation factor 2 alpha kinase 3	Kinase	0.07
Alzheimer's Disease	C0002395	CD44	960	P16070	CD44 molecule (Indian blood group)		0.07
Alzheimer's Disease	C0002395	ABCG1	9619	P45844	ATP binding cassette subfamily G member 1	Transporter	0.07
Alzheimer's Disease	C0002395	PPIF	10105	P30405	peptidylprolyl isomerase F		0.06
Alzheimer's Disease	C0002395	C1D	10438	Q13901	C1D nuclear receptor corepressor	Transcription factor	0.06
Alzheimer's Disease	C0002395	TMED10	10972	P49755	transmembrane p24 trafficking protein 10	Transporter	0.06
Alzheimer's Disease	C0002395	KLK8	11202	O60259	kallikrein related peptidase 8	Enzyme	0.06
Alzheimer's Disease	C0002395	CPOX	1371	P36551	coproporphyrinogen oxidase	Enzyme	0.06
Alzheimer's Disease	C0002395	CRHR1	1394	P34998	corticotropin releasing hormone receptor 1		0.06
Alzheimer's Disease	C0002395	CSF3	1440	P09919	colony stimulating factor 3		0.06
Alzheimer's Disease	C0002395	PDIK1L	149420	Q8N165	PDLIM1 interacting kinase 1 like	Kinase	0.06
Alzheimer's Disease	C0002395	CX3CR1	1524	P49238	C-X3-C motif chemokine receptor 1	G-protein coupled receptor	0.06
Alzheimer's Disease	C0002395	CYP3A4	1576	P08684	cytochrome P450 family 3 subfamily A member 4	Enzyme	0.06
Alzheimer's Disease	C0002395	MARK2	2011	Q7KZI7	microtubule affinity regulating kinase 2	Kinase	0.06
Alzheimer's Disease	C0002395	FGF1	2246	P05230	fibroblast growth factor 1	Signaling	0.06
Alzheimer's Disease	C0002395	FKBP4	2288	Q02790	FKBP prolyl isomerase 4	Enzyme	0.06
Alzheimer's Disease	C0002395	FKBP5	2289	Q13451	FKBP prolyl isomerase 5	Enzyme	0.06
Alzheimer's Disease	C0002395	FOXO3	2309	O43524	forkhead box O3		0.06
Alzheimer's Disease	C0002395	FLT1	2321	P17948	fms related receptor tyrosine kinase 1	Kinase	0.06
Alzheimer's Disease	C0002395	FUS	2521	P35637	FUS RNA binding protein	Nucleic acid binding	0.06
Alzheimer's Disease	C0002395	GJA1	2697	P17302	gap junction protein alpha 1	Cell-cell junction	0.06
Alzheimer's Disease	C0002395	ANPEP	290	P15144	alanyl aminopeptidase, membrane	Enzyme	0.06
Alzheimer's Disease	C0002395	GRIN2A	2903	Q12879	glutamate ionotropic receptor NMDA type subunit 2A	Ion channel	0.06
Alzheimer's Disease	C0002395	GSTP1	2950	P09211	glutathione S-transferase pi 1		0.06
Alzheimer's Disease	C0002395	HMGA1	3159	P17096	high mobility group AT-hook 1	Nucleic acid binding	0.06
Alzheimer's Disease	C0002395	HSPA1A	3303	P0DMV8;P0DMV9	heat shock protein family A (Hsp70) member 1A		0.06
Alzheimer's Disease	C0002395	IFNB1	3456	P01574	interferon beta 1		0.06
Alzheimer's Disease	C0002395	IGFBP3	3486	P17936	insulin like growth factor binding protein 3	Enzyme modulator	0.06
Alzheimer's Disease	C0002395	CXCL10	3627	P02778	C-X-C motif chemokine ligand 10	Signaling	0.06
Alzheimer's Disease	C0002395	MIR29C	407026		microRNA 29c		0.06
Alzheimer's Disease	C0002395	MARK1	4139	Q9P0L2	microtubule affinity regulating kinase 1	Kinase	0.06
Alzheimer's Disease	C0002395	MEFV	4210	O15553	MEFV innate immuity regulator, pyrin		0.06
Alzheimer's Disease	C0002395	MIF	4282	P14174	macrophage migration inhibitory factor		0.06
Alzheimer's Disease	C0002395	MYC	4609	P01106	MYC proto-oncogene, bHLH transcription factor	Transcription factor	0.06
Alzheimer's Disease	C0002395	SLC11A2	4891	P49281	solute carrier family 11 member 2	Transporter	0.06
Alzheimer's Disease	C0002395	PHF1	5252	O43189	PHD finger protein 1	Nucleic acid binding	0.06
Alzheimer's Disease	C0002395	PLA2G2A	5320	P14555	phospholipase A2 group IIA	Enzyme	0.06
Alzheimer's Disease	C0002395	PON2	5445	Q15165	paraoxonase 2		0.06
Alzheimer's Disease	C0002395	PREP	5550	P48147	prolyl endopeptidase	Enzyme	0.06
Alzheimer's Disease	C0002395	SLC17A7	57030	Q9P2U7	solute carrier family 17 member 7	Transporter	0.06
Alzheimer's Disease	C0002395	S100A1	6271	P23297	S100 calcium binding protein A1	Calcium-binding protein	0.06
Alzheimer's Disease	C0002395	SP1	6667	P08047	Sp1 transcription factor	Nucleic acid binding	0.06
Alzheimer's Disease	C0002395	SREBF2	6721	Q12772	sterol regulatory element binding transcription factor 2		0.06
Alzheimer's Disease	C0002395	SYK	6850	P43405	spleen associated tyrosine kinase	Kinase	0.06
Alzheimer's Disease	C0002395	C5AR1	728	P21730	complement C5a receptor 1	G-protein coupled receptor	0.06
Alzheimer's Disease	C0002395	VCAM1	7412	P19320	vascular cell adhesion molecule 1		0.06
Alzheimer's Disease	C0002395	CALB2	794	P22676	calbindin 2	Calcium-binding protein	0.06
Alzheimer's Disease	C0002395	CAST	831	P20810	calpastatin		0.06
Alzheimer's Disease	C0002395	SHANK3	85358	Q9BYB0	SH3 and multiple ankyrin repeat domains 3		0.06
Alzheimer's Disease	C0002395	CH25H	9023	O95992	cholesterol 25-hydroxylase	Enzyme	0.06
Alzheimer's Disease	C0002395	XPR1	9213	Q9UBH6	xenotropic and polytropic retrovirus receptor 1	Transporter	0.06
Alzheimer's Disease	C0002395	COX5A	9377	P20674	cytochrome c oxidase subunit 5A	Enzyme	0.06
Alzheimer's Disease	C0002395	CD40LG	959	P29965	CD40 ligand	Signaling	0.06
Alzheimer's Disease	C0002395	CDC42	998	P60953	cell division cycle 42	Enzyme modulator	0.06
Alzheimer's Disease	C0002395	NAT2	10	P11245	N-acetyltransferase 2	Enzyme	0.05
Alzheimer's Disease	C0002395	RANBP9	10048	Q96S59	RAN binding protein 9	Transporter	0.05
Alzheimer's Disease	C0002395	ABCC9	10060	O60706	ATP binding cassette subfamily C member 9	Transporter	0.05
Alzheimer's Disease	C0002395	PGR-AS1	101054525		PGR antisense RNA 1		0.05
Alzheimer's Disease	C0002395	RIDA	10247	P52758	reactive intermediate imine deaminase A homolog		0.05
Alzheimer's Disease	C0002395	TUBA1B	10376	P68363	tubulin alpha 1b	Cellular structure	0.05
Alzheimer's Disease	C0002395	LINC02210-CRHR1	104909134	P34998	LINC02210-CRHR1 readthrough		0.05
Alzheimer's Disease	C0002395	CEBPB	1051	P17676	CCAAT enhancer binding protein beta	Transcription factor	0.05
Alzheimer's Disease	C0002395	CEBPD	1052	P49716	CCAAT enhancer binding protein delta	Transcription factor	0.05
Alzheimer's Disease	C0002395	TXNIP	10628	Q9H3M7	thioredoxin interacting protein		0.05
Alzheimer's Disease	C0002395	NES	10763	P48681	nestin		0.05
Alzheimer's Disease	C0002395	CPLX1	10815	O14810	complexin 1		0.05
Alzheimer's Disease	C0002395	GSTO2	119391	Q9H4Y5	glutathione S-transferase omega 2		0.05
Alzheimer's Disease	C0002395	CNR1	1268	P21554	cannabinoid receptor 1	G-protein coupled receptor	0.05
Alzheimer's Disease	C0002395	BPIFA2	140683	Q96DR5	BPI fold containing family A member 2		0.05
Alzheimer's Disease	C0002395	CRYAB	1410	P02511	crystallin alpha B		0.05
Alzheimer's Disease	C0002395	PWAR1	145624		Prader Willi/Angelman region RNA 1		0.05
Alzheimer's Disease	C0002395	CCN2	1490	P29279	cellular communication network factor 2	Signaling	0.05
Alzheimer's Disease	C0002395	ADRB2	154	P07550	adrenoceptor beta 2	G-protein coupled receptor	0.05
Alzheimer's Disease	C0002395	DAB1	1600	O75553	DAB adaptor protein 1	Signaling	0.05
Alzheimer's Disease	C0002395	DECR1	1666	Q16698	2,4-dienoyl-CoA reductase 1	Enzyme	0.05
Alzheimer's Disease	C0002395	NQO1	1728	P15559	NAD(P)H quinone dehydrogenase 1		0.05
Alzheimer's Disease	C0002395	DLD	1738	P09622	dihydrolipoamide dehydrogenase	Enzyme	0.05
Alzheimer's Disease	C0002395	DNAH8	1769	Q96JB1	dynein axonemal heavy chain 8	Enzyme	0.05
Alzheimer's Disease	C0002395	EDN1	1906	P05305	endothelin 1	Signaling	0.05
Alzheimer's Disease	C0002395	EEF2	1938	P13639	eukaryotic translation elongation factor 2	Enzyme	0.05
Alzheimer's Disease	C0002395	EGFR	1956	P00533	epidermal growth factor receptor	Kinase	0.05
Alzheimer's Disease	C0002395	ELANE	1991	P08246	elastase, neutrophil expressed	Enzyme	0.05
Alzheimer's Disease	C0002395	ELAVL2	1993	Q12926	ELAV like RNA binding protein 2		0.05
Alzheimer's Disease	C0002395	EPHA4	2043	P54764	EPH receptor A4	Kinase	0.05
Alzheimer's Disease	C0002395	ETS2	2114	P15036	ETS proto-oncogene 2, transcription factor	Transcription factor	0.05
Alzheimer's Disease	C0002395	F2R	2149	P25116	coagulation factor II thrombin receptor	G-protein coupled receptor	0.05
Alzheimer's Disease	C0002395	SYNM	23336	O15061	synemin		0.05
Alzheimer's Disease	C0002395	FN1	2335	P02751	fibronectin 1	Signaling	0.05
Alzheimer's Disease	C0002395	FOS	2353	P01100	Fos proto-oncogene, AP-1 transcription factor subunit	Transcription factor	0.05
Alzheimer's Disease	C0002395	ABCA4	24	P78363	ATP binding cassette subfamily A member 4	Transporter	0.05
Alzheimer's Disease	C0002395	GDF2	2658	Q9UK05	growth differentiation factor 2	Signaling	0.05
Alzheimer's Disease	C0002395	GH1	2688	P01241	growth hormone 1	Signaling	0.05
Alzheimer's Disease	C0002395	TMEM97	27346	Q5BJF2	transmembrane protein 97	Enzyme	0.05
Alzheimer's Disease	C0002395	HTRA2	27429	O43464	HtrA serine peptidase 2		0.05
Alzheimer's Disease	C0002395	GLUL	2752	P15104	glutamate-ammonia ligase	Enzyme	0.05
Alzheimer's Disease	C0002395	GPR3	2827	P46089	G protein-coupled receptor 3	G-protein coupled receptor	0.05
Alzheimer's Disease	C0002395	TMED10P1	286102		transmembrane p24 trafficking protein 10 pseudogene 1		0.05
Alzheimer's Disease	C0002395	GRK5	2869	P34947	G protein-coupled receptor kinase 5	Kinase	0.05
Alzheimer's Disease	C0002395	GRM2	2912	Q14416	glutamate metabotropic receptor 2	G-protein coupled receptor	0.05
Alzheimer's Disease	C0002395	GSTT1	2952	P30711	glutathione S-transferase theta 1		0.05
Alzheimer's Disease	C0002395	EEF2K	29904	O00418	eukaryotic elongation factor 2 kinase	Kinase	0.05
Alzheimer's Disease	C0002395	HLA-A	3105	P04439	major histocompatibility complex, class I, A		0.05
Alzheimer's Disease	C0002395	HMGB1	3146	P09429	high mobility group box 1	Nucleic acid binding	0.05
Alzheimer's Disease	C0002395	HSPA1B	3304	P0DMV8;P0DMV9	heat shock protein family A (Hsp70) member 1B		0.05
Alzheimer's Disease	C0002395	HSPA5	3309	P11021	heat shock protein family A (Hsp70) member 5		0.05
Alzheimer's Disease	C0002395	HSPA8	3312	P11142	heat shock protein family A (Hsp70) member 8		0.05
Alzheimer's Disease	C0002395	PWAR4	347745		Prader Willi/Angelman region RNA 4		0.05
Alzheimer's Disease	C0002395	IGFBP2	3485	P18065	insulin like growth factor binding protein 2	Enzyme modulator	0.05
Alzheimer's Disease	C0002395	MIR137	406928		microRNA 137		0.05
Alzheimer's Disease	C0002395	MIR21	406991		microRNA 21		0.05
Alzheimer's Disease	C0002395	MIR212	406994		microRNA 212		0.05
Alzheimer's Disease	C0002395	MIR29B1	407024		microRNA 29b-1		0.05
Alzheimer's Disease	C0002395	MEF2C	4208	Q06413	myocyte enhancer factor 2C	Transcription factor	0.05
Alzheimer's Disease	C0002395	MMP2	4313	P08253	matrix metallopeptidase 2	Enzyme	0.05
Alzheimer's Disease	C0002395	MMP14	4323	P50281	matrix metallopeptidase 14	Enzyme	0.05
Alzheimer's Disease	C0002395	MIR342	442909		microRNA 342		0.05
Alzheimer's Disease	C0002395	MSMB	4477	P08118	microseminoprotein beta	Signaling	0.05
Alzheimer's Disease	C0002395	MYCL	4610	P12524	MYCL proto-oncogene, bHLH transcription factor	Transcription factor	0.05
Alzheimer's Disease	C0002395	ATM	472	Q13315	ATM serine/threonine kinase	Kinase	0.05
Alzheimer's Disease	C0002395	NEDD9	4739	Q14511	neural precursor cell expressed, developmentally down-regulated 9		0.05
Alzheimer's Disease	C0002395	NTSR1	4923	P30989	neurotensin receptor 1	G-protein coupled receptor	0.05
Alzheimer's Disease	C0002395	P4HB	5034	P07237	prolyl 4-hydroxylase subunit beta		0.05
Alzheimer's Disease	C0002395	PRKN	5071	O60260	parkin RBR E3 ubiquitin protein ligase	Enzyme	0.05
Alzheimer's Disease	C0002395	NME8	51314	Q8N427	NME/NM23 family member 8		0.05
Alzheimer's Disease	C0002395	IL23A	51561	Q9NPF7	interleukin 23 subunit alpha	Signaling	0.05
Alzheimer's Disease	C0002395	PECAM1	5175	P16284	platelet and endothelial cell adhesion molecule 1	Cell adhesion	0.05
Alzheimer's Disease	C0002395	CALML5	51806	Q9NZT1	calmodulin like 5	Calcium-binding protein	0.05
Alzheimer's Disease	C0002395	PLTP	5360	P55058	phospholipid transfer protein		0.05
Alzheimer's Disease	C0002395	TREM1	54210	Q9NP99	triggering receptor expressed on myeloid cells 1		0.05
Alzheimer's Disease	C0002395	POU5F1	5460	Q01860	POU class 5 homeobox 1		0.05
Alzheimer's Disease	C0002395	SAMD9	54809	Q5K651	sterile alpha motif domain containing 9		0.05
Alzheimer's Disease	C0002395	MAPK10	5602	P53779	mitogen-activated protein kinase 10	Kinase	0.05
Alzheimer's Disease	C0002395	PSPN	5623	O60542	persephin	Signaling	0.05
Alzheimer's Disease	C0002395	LGMN	5641	Q99538	legumain	Enzyme	0.05
Alzheimer's Disease	C0002395	HTRA1	5654	Q92743	HtrA serine peptidase 1	Enzyme	0.05
Alzheimer's Disease	C0002395	PSPH	5723	P78330	phosphoserine phosphatase	Enzyme	0.05
Alzheimer's Disease	C0002395	PTBP1	5725	P26599	polypyrimidine tract binding protein 1		0.05
Alzheimer's Disease	C0002395	PTEN	5728	P60484	phosphatase and tensin homolog	Enzyme	0.05
Alzheimer's Disease	C0002395	NDRG2	57447	Q9UN36	NDRG family member 2	Enzyme	0.05
Alzheimer's Disease	C0002395	PTPN1	5770	P18031	protein tyrosine phosphatase non-receptor type 1		0.05
Alzheimer's Disease	C0002395	HAMP	57817	P81172	hepcidin antimicrobial peptide		0.05
Alzheimer's Disease	C0002395	PTPRC	5788	P08575	protein tyrosine phosphatase receptor type C	Enzyme	0.05
Alzheimer's Disease	C0002395	BCYRN1	618		brain cytoplasmic RNA 1		0.05
Alzheimer's Disease	C0002395	MIR455	619556		microRNA 455		0.05
Alzheimer's Disease	C0002395	POU5F1P3	642559		POU class 5 homeobox 1 pseudogene 3		0.05
Alzheimer's Disease	C0002395	POU5F1P4	645682		POU class 5 homeobox 1 pseudogene 4		0.05
Alzheimer's Disease	C0002395	RTN4R	65078	Q9BZR6	reticulon 4 receptor		0.05
Alzheimer's Disease	C0002395	SLC2A1	6513	P11166	solute carrier family 2 member 1	Transporter	0.05
Alzheimer's Disease	C0002395	SLC2A3	6515	P11169	solute carrier family 2 member 3	Transporter	0.05
Alzheimer's Disease	C0002395	SPTBN1	6711	Q01082	spectrin beta, non-erythrocytic 1		0.05
Alzheimer's Disease	C0002395	STXBP3	6814	O00186	syntaxin binding protein 3	Transporter	0.05
Alzheimer's Disease	C0002395	SYN1	6853	P17600	synapsin I	Cellular structure	0.05
Alzheimer's Disease	C0002395	SYT1	6857	P21579	synaptotagmin 1	Transporter	0.05
Alzheimer's Disease	C0002395	PRDX2	7001	P32119	peroxiredoxin 2	Enzyme	0.05
Alzheimer's Disease	C0002395	TGM2	7052	P21980	transglutaminase 2	Enzyme	0.05
Alzheimer's Disease	C0002395	TIMP1	7076	P01033	TIMP metallopeptidase inhibitor 1	Enzyme modulator	0.05
Alzheimer's Disease	C0002395	SERPING1	710	P05155	serpin family G member 1	Enzyme modulator	0.05
Alzheimer's Disease	C0002395	CLDN5	7122	O00501	claudin 5	Cell-cell junction	0.05
Alzheimer's Disease	C0002395	TRPM2	7226	O94759	transient receptor potential cation channel subfamily M member 2	Ion channel	0.05
Alzheimer's Disease	C0002395	VIM	7431	P08670	vimentin		0.05
Alzheimer's Disease	C0002395	XRCC1	7515	P18887	X-ray repair cross complementing 1		0.05
Alzheimer's Disease	C0002395	DDR1	780	Q08345	discoidin domain receptor tyrosine kinase 1	Kinase	0.05
Alzheimer's Disease	C0002395	RAB7A	7879	P51149	RAB7A, member RAS oncogene family		0.05
Alzheimer's Disease	C0002395	PLA2G7	7941	Q13093	phospholipase A2 group VII	Enzyme	0.05
Alzheimer's Disease	C0002395	SLC52A2	79581	Q9HAB3	solute carrier family 52 member 2	Transporter	0.05
Alzheimer's Disease	C0002395	LIN28A	79727	Q9H9Z2	lin-28 homolog A	Nucleic acid binding	0.05
Alzheimer's Disease	C0002395	TP63	8626	Q9H3D4	tumor protein p63	Transcription factor	0.05
Alzheimer's Disease	C0002395	CBS	875	P0DN79;P35520	cystathionine beta-synthase	Enzyme	0.05
Alzheimer's Disease	C0002395	APLN	8862	Q9ULZ1	apelin		0.05
Alzheimer's Disease	C0002395	KALRN	8997	O60229	kalirin RhoGEF kinase	Kinase	0.05
Alzheimer's Disease	C0002395	F2RL3	9002	Q96RI0	F2R like thrombin or trypsin receptor 3	G-protein coupled receptor	0.05
Alzheimer's Disease	C0002395	NTN1	9423	O95631	netrin 1	Enzyme modulator	0.05
Alzheimer's Disease	C0002395	ROCK2	9475	O75116	Rho associated coiled-coil containing protein kinase 2	Kinase	0.05
Alzheimer's Disease	C0002395	ADAMTS2	9509	O95450	ADAM metallopeptidase with thrombospondin type 1 motif 2	Enzyme	0.05
Alzheimer's Disease	C0002395	CD59	966	P13987	CD59 molecule (CD59 blood group)		0.05
Alzheimer's Disease	C0002395	C20orf181	100128998		chromosome 20 open reading frame 181		0.04
Alzheimer's Disease	C0002395	OPTN	10133	Q96CV9	optineurin		0.04
Alzheimer's Disease	C0002395	CEBPZ	10153	Q03701	CCAAT enhancer binding protein zeta	Transcription factor	0.04
Alzheimer's Disease	C0002395	CDKN2A	1029	P42771;Q8N726	cyclin dependent kinase inhibitor 2A		0.04
Alzheimer's Disease	C0002395	CDR2	1039	Q01850	cerebellar degeneration related protein 2		0.04
Alzheimer's Disease	C0002395	PLK2	10769	Q9NYY3	polo like kinase 2	Kinase	0.04
Alzheimer's Disease	C0002395	HPSE	10855	Q9Y251	heparanase	Enzyme	0.04
Alzheimer's Disease	C0002395	RAB10	10890	P61026	RAB10, member RAS oncogene family		0.04
Alzheimer's Disease	C0002395	MMP24	10893	Q9Y5R2	matrix metallopeptidase 24	Enzyme	0.04
Alzheimer's Disease	C0002395	ADCYAP1	116	P18509	adenylate cyclase activating polypeptide 1	Signaling	0.04
Alzheimer's Disease	C0002395	COL11A2	1302	P13942	collagen type XI alpha 2 chain		0.04
Alzheimer's Disease	C0002395	ADM	133	P35318	adrenomedullin	Signaling	0.04
Alzheimer's Disease	C0002395	ADORA2A	135	P29274	adenosine A2a receptor	G-protein coupled receptor	0.04
Alzheimer's Disease	C0002395	C1orf52	148423	Q8N6N3	chromosome 1 open reading frame 52		0.04
Alzheimer's Disease	C0002395	ADRA2B	151	P18089	adrenoceptor alpha 2B	G-protein coupled receptor	0.04
Alzheimer's Disease	C0002395	CYP2B6	1555	P20813	cytochrome P450 family 2 subfamily B member 6		0.04
Alzheimer's Disease	C0002395	CYP2C9	1559	P11712	cytochrome P450 family 2 subfamily C member 9		0.04
Alzheimer's Disease	C0002395	GRK2	156	P25098	G protein-coupled receptor kinase 2	Kinase	0.04
Alzheimer's Disease	C0002395	CD55	1604	P08174	CD55 molecule (Cromer blood group)		0.04
Alzheimer's Disease	C0002395	DAO	1610	P14920	D-amino acid oxidase		0.04
Alzheimer's Disease	C0002395	DCX	1641	O43602	doublecortin		0.04
Alzheimer's Disease	C0002395	DDIT3	1649	P35638	DNA damage inducible transcript 3		0.04
Alzheimer's Disease	C0002395	DIO2	1734	Q92813	iodothyronine deiodinase 2		0.04
Alzheimer's Disease	C0002395	DRD1	1812	P21728	dopamine receptor D1	G-protein coupled receptor	0.04
Alzheimer's Disease	C0002395	DRD4	1815	P21917	dopamine receptor D4	G-protein coupled receptor	0.04
Alzheimer's Disease	C0002395	AGTR2	186	P50052	angiotensin II receptor type 2	G-protein coupled receptor	0.04
Alzheimer's Disease	C0002395	EIF4E	1977	P06730	eukaryotic translation initiation factor 4E	Nucleic acid binding	0.04
Alzheimer's Disease	C0002395	ELK3	2004	P41970	ETS transcription factor ELK3	Transcription factor	0.04
Alzheimer's Disease	C0002395	GGA3	23163	Q9NZ52	golgi associated, gamma adaptin ear containing, ARF binding protein 3		0.04
Alzheimer's Disease	C0002395	CRTC1	23373	Q6UUV9	CREB regulated transcription coactivator 1	Transcription factor	0.04
Alzheimer's Disease	C0002395	FOLH1	2346	Q04609	folate hydrolase 1	Enzyme	0.04
Alzheimer's Disease	C0002395	SRRM2	23524	Q9UQ35	serine/arginine repetitive matrix 2		0.04
Alzheimer's Disease	C0002395	FXN	2395	Q16595	frataxin	Enzyme	0.04
Alzheimer's Disease	C0002395	MS4A6E	245802	Q96DS6	membrane spanning 4-domains A6E	Receptor	0.04
Alzheimer's Disease	C0002395	ALOX15	246	P16050	arachidonate 15-lipoxygenase	Enzyme	0.04
Alzheimer's Disease	C0002395	FNDC5	252995	Q8NAU1	fibronectin type III domain containing 5		0.04
Alzheimer's Disease	C0002395	GAD1	2571	Q99259	glutamate decarboxylase 1	Enzyme	0.04
Alzheimer's Disease	C0002395	GBA	2629	P04062	glucosylceramidase beta		0.04
Alzheimer's Disease	C0002395	DISC1	27185	Q9NRI5	DISC1 scaffold protein		0.04
Alzheimer's Disease	C0002395	NEAT1	283131		nuclear paraspeckle assembly transcript 1		0.04
Alzheimer's Disease	C0002395	GPT	2875	P24298	glutamic--pyruvic transaminase	Enzyme	0.04
Alzheimer's Disease	C0002395	REM1	28954	O75628	RRAD and GEM like GTPase 1		0.04
Alzheimer's Disease	C0002395	GZMB	3002	P10144	granzyme B	Enzyme	0.04
Alzheimer's Disease	C0002395	UBE2K	3093	P61086	ubiquitin conjugating enzyme E2 K		0.04
Alzheimer's Disease	C0002395	HNRNPA1	3178	P09651	heterogeneous nuclear ribonucleoprotein A1		0.04
Alzheimer's Disease	C0002395	APBB2	323	Q92870	amyloid beta precursor protein binding family B member 2		0.04
Alzheimer's Disease	C0002395	HSPA9	3313	P38646	heat shock protein family A (Hsp70) member 9		0.04
Alzheimer's Disease	C0002395	HSPB2	3316	Q16082	heat shock protein family B (small) member 2		0.04
Alzheimer's Disease	C0002395	HTR1F	3355	P30939	5-hydroxytryptamine receptor 1F	G-protein coupled receptor	0.04
Alzheimer's Disease	C0002395	HTR4	3360	Q13639	5-hydroxytryptamine receptor 4	G-protein coupled receptor	0.04
Alzheimer's Disease	C0002395	APOA4	337	P06727	apolipoprotein A4		0.04
Alzheimer's Disease	C0002395	IFNA1	3439	P01562	interferon alpha 1		0.04
Alzheimer's Disease	C0002395	IFNA13	3447	P01562	interferon alpha 13		0.04
Alzheimer's Disease	C0002395	APOC3	345	P02656	apolipoprotein C3		0.04
Alzheimer's Disease	C0002395	LRRTM3	347731	Q86VH5	leucine rich repeat transmembrane neuronal 3		0.04
Alzheimer's Disease	C0002395	KLK3	354	P07288	kallikrein related peptidase 3	Enzyme	0.04
Alzheimer's Disease	C0002395	IL9	3578	P15248	interleukin 9		0.04
Alzheimer's Disease	C0002395	AQP1	358	P29972	aquaporin 1 (Colton blood group)	Ion channel	0.04
Alzheimer's Disease	C0002395	IDO1	3620	P14902	indoleamine 2,3-dioxygenase 1		0.04
Alzheimer's Disease	C0002395	ITGAX	3687	P20702	integrin subunit alpha X		0.04
Alzheimer's Disease	C0002395	ITPR3	3710	Q14573	inositol 1,4,5-trisphosphate receptor type 3	Ion channel	0.04
Alzheimer's Disease	C0002395	LGALS3	3958	P17931	galectin 3	Signaling	0.04
Alzheimer's Disease	C0002395	LIPA	3988	P38571	lipase A, lysosomal acid type	Enzyme	0.04
Alzheimer's Disease	C0002395	LRP6	4040	O75581	LDL receptor related protein 6		0.04
Alzheimer's Disease	C0002395	ARNTL	406	O00327	aryl hydrocarbon receptor nuclear translocator like	Transcription factor	0.04
Alzheimer's Disease	C0002395	MIR106B	406900		microRNA 106b		0.04
Alzheimer's Disease	C0002395	MIR142	406934		microRNA 142		0.04
Alzheimer's Disease	C0002395	MIR222	407007		microRNA 222		0.04
Alzheimer's Disease	C0002395	MIR29B2	407025		microRNA 29b-2		0.04
Alzheimer's Disease	C0002395	MFGE8	4240	Q08431	milk fat globule-EGF factor 8 protein	Enzyme	0.04
Alzheimer's Disease	C0002395	MELTF	4241	P08582	melanotransferrin	Enzyme	0.04
Alzheimer's Disease	C0002395	MGAT3	4248	Q09327	beta-1,4-mannosyl-glycoprotein 4-beta-N-acetylglucosaminyltransferase	Enzyme	0.04
Alzheimer's Disease	C0002395	MS	4397		multiple sclerosis		0.04
Alzheimer's Disease	C0002395	ND2	4536	P03891	MTND2		0.04
Alzheimer's Disease	C0002395	MTR	4548	Q99707	5-methyltetrahydrofolate-homocysteine methyltransferase		0.04
Alzheimer's Disease	C0002395	ATF4	468	P18848	activating transcription factor 4		0.04
Alzheimer's Disease	C0002395	NUBP1	4682	P53384	nucleotide binding protein 1		0.04
Alzheimer's Disease	C0002395	NFATC2	4773	Q13469	nuclear factor of activated T cells 2	Transcription factor	0.04
Alzheimer's Disease	C0002395	NOTCH3	4854	Q9UM47	notch receptor 3		0.04
Alzheimer's Disease	C0002395	NPTX2	4885	P47972	neuronal pentraxin 2		0.04
Alzheimer's Disease	C0002395	NR4A2	4929	P43354	nuclear receptor subfamily 4 group A member 2	Nuclear receptor	0.04
Alzheimer's Disease	C0002395	MIR424	494336		microRNA 424		0.04
Alzheimer's Disease	C0002395	P2RY2	5029	P41231	purinergic receptor P2Y2	G-protein coupled receptor	0.04
Alzheimer's Disease	C0002395	PRDX1	5052	Q06830	peroxiredoxin 1	Enzyme	0.04
Alzheimer's Disease	C0002395	HSPA14	51182	Q0VDF9	heat shock protein family A (Hsp70) member 14		0.04
Alzheimer's Disease	C0002395	PDE4D	5144	Q08499	phosphodiesterase 4D		0.04
Alzheimer's Disease	C0002395	PDE9A	5152	O76083	phosphodiesterase 9A		0.04
Alzheimer's Disease	C0002395	PDGFRB	5159	P09619	platelet derived growth factor receptor beta	Kinase	0.04
Alzheimer's Disease	C0002395	PDK1	5163	Q15118	pyruvate dehydrogenase kinase 1	Kinase	0.04
Alzheimer's Disease	C0002395	PLD1	5337	Q13393	phospholipase D1		0.04
Alzheimer's Disease	C0002395	TLR9	54106	Q9NR96	toll like receptor 9		0.04
Alzheimer's Disease	C0002395	POLB	5423	P06746	DNA polymerase beta	Enzyme	0.04
Alzheimer's Disease	C0002395	POMC	5443	P01189	proopiomelanocortin		0.04
Alzheimer's Disease	C0002395	PPY	5539	P01298	pancreatic polypeptide	Signaling	0.04
Alzheimer's Disease	C0002395	FAM20C	56975	Q8IXL6	FAM20C golgi associated secretory pathway kinase		0.04
Alzheimer's Disease	C0002395	ACKR3	57007	P25106	atypical chemokine receptor 3	G-protein coupled receptor	0.04
Alzheimer's Disease	C0002395	MCOLN1	57192	Q9GZU1	mucolipin 1	Ion channel	0.04
Alzheimer's Disease	C0002395	SEMA6A	57556	Q9H2E6	semaphorin 6A	Signaling	0.04
Alzheimer's Disease	C0002395	STIM2	57620	Q9P246	stromal interaction molecule 2		0.04
Alzheimer's Disease	C0002395	CIP2A	57650	Q8TCG1	cellular inhibitor of PP2A		0.04
Alzheimer's Disease	C0002395	PTPN4	5775	P29074	protein tyrosine phosphatase non-receptor type 4		0.04
Alzheimer's Disease	C0002395	BCL2A1	597	Q16548	BCL2 related protein A1	Signaling	0.04
Alzheimer's Disease	C0002395	RENBP	5973	P51606	renin binding protein	Enzyme	0.04
Alzheimer's Disease	C0002395	ATXN1	6310	P54253	ataxin 1		0.04
Alzheimer's Disease	C0002395	CCL5	6352	P13501	C-C motif chemokine ligand 5	Signaling	0.04
Alzheimer's Disease	C0002395	SRR	63826	Q9GZT4	serine racemase	Enzyme	0.04
Alzheimer's Disease	C0002395	CXCL12	6387	P48061	C-X-C motif chemokine ligand 12		0.04
Alzheimer's Disease	C0002395	LRRC4	64101	Q9HBW1	leucine rich repeat containing 4		0.04
Alzheimer's Disease	C0002395	ABCG4	64137	Q9H172	ATP binding cassette subfamily G member 4	Transporter	0.04
Alzheimer's Disease	C0002395	SELENOP	6414	P49908	selenoprotein P	Extracellular structure	0.04
Alzheimer's Disease	C0002395	SH3GL2	6456	Q99962	SH3 domain containing GRB2 like 2, endophilin A1		0.04
Alzheimer's Disease	C0002395	SI	6476	P14410	sucrase-isomaltase	Enzyme	0.04
Alzheimer's Disease	C0002395	WNK1	65125	Q9H4A3	WNK lysine deficient protein kinase 1	Kinase	0.04
Alzheimer's Disease	C0002395	BMP4	652	P12644	bone morphogenetic protein 4	Signaling	0.04
Alzheimer's Disease	C0002395	SLC18A2	6571	Q05940	solute carrier family 18 member A2	Transporter	0.04
Alzheimer's Disease	C0002395	SLC18A3	6572	Q16572	solute carrier family 18 member A3	Transporter	0.04
Alzheimer's Disease	C0002395	SRPK2	6733	P78362	SRSF protein kinase 2	Kinase	0.04
Alzheimer's Disease	C0002395	SSTR4	6754	P31391	somatostatin receptor 4	G-protein coupled receptor	0.04
Alzheimer's Disease	C0002395	BSG	682	P35613	basigin (Ok blood group)		0.04
Alzheimer's Disease	C0002395	TBP	6908	P20226	TATA-box binding protein	Transcription factor	0.04
Alzheimer's Disease	C0002395	C2	717	P06681	complement C2		0.04
Alzheimer's Disease	C0002395	TRPC6	7225	Q9Y210	transient receptor potential cation channel subfamily C member 6	Ion channel	0.04
Alzheimer's Disease	C0002395	UGCG	7357	Q16739	UDP-glucose ceramide glucosyltransferase	Enzyme	0.04
Alzheimer's Disease	C0002395	NR1H2	7376	P55055	nuclear receptor subfamily 1 group H member 2	Nuclear receptor	0.04
Alzheimer's Disease	C0002395	VGF	7425	O15240	VGF nerve growth factor inducible		0.04
Alzheimer's Disease	C0002395	XPNPEP1	7511	Q9NQW7	X-prolyl aminopeptidase 1		0.04
Alzheimer's Disease	C0002395	SLC30A3	7781	Q99726	solute carrier family 30 member 3	Transporter	0.04
Alzheimer's Disease	C0002395	CXCR4	7852	P61073	C-X-C motif chemokine receptor 4	G-protein coupled receptor	0.04
Alzheimer's Disease	C0002395	FTO	79068	Q9C0B1	FTO alpha-ketoglutarate dependent dioxygenase		0.04
Alzheimer's Disease	C0002395	MMEL1	79258	Q495T6	membrane metalloendopeptidase like 1	Enzyme	0.04
Alzheimer's Disease	C0002395	TREML2	79865	Q5T2D2	triggering receptor expressed on myeloid cells like 2		0.04
Alzheimer's Disease	C0002395	NANOG	79923	Q9H9S0	Nanog homeobox	Transcription factor	0.04
Alzheimer's Disease	C0002395	COASY	80347	Q13057	Coenzyme A synthase	Enzyme	0.04
Alzheimer's Disease	C0002395	CALM3	808	P0DP23;P0DP24;P0DP25	calmodulin 3	Calcium-binding protein	0.04
Alzheimer's Disease	C0002395	CAMK2A	815	Q9UQM7	calcium/calmodulin dependent protein kinase II alpha	Kinase	0.04
Alzheimer's Disease	C0002395	MAP1LC3B	81631	Q9GZQ8	microtubule associated protein 1 light chain 3 beta	Cellular structure	0.04
Alzheimer's Disease	C0002395	EBPL	84650	Q9BY08	EBP like	Enzyme	0.04
Alzheimer's Disease	C0002395	OGT	8473	O15294	O-linked N-acetylglucosamine (GlcNAc) transferase		0.04
Alzheimer's Disease	C0002395	ATCAY	85300	Q86WG3	ATCAY kinesin light chain interacting caytaxin		0.04
Alzheimer's Disease	C0002395	IRS2	8660	Q9Y4H2	insulin receptor substrate 2		0.04
Alzheimer's Disease	C0002395	MBTPS1	8720	Q14703	membrane bound transcription factor peptidase, site 1	Enzyme	0.04
Alzheimer's Disease	C0002395	PABPC4	8761	Q13310	poly(A) binding protein cytoplasmic 4		0.04
Alzheimer's Disease	C0002395	HDAC3	8841	O15379	histone deacetylase 3	Epigenetic regulator	0.04
Alzheimer's Disease	C0002395	MGAM	8972	O43451	maltase-glucoamylase	Enzyme	0.04
Alzheimer's Disease	C0002395	WNT3A	89780	P56704	Wnt family member 3A	Signaling	0.04
Alzheimer's Disease	C0002395	SLC25A27	9481	O95847	solute carrier family 25 member 27	Transporter	0.04
Alzheimer's Disease	C0002395	KLK4	9622	Q9Y5K2	kallikrein related peptidase 4	Enzyme	0.04
Alzheimer's Disease	C0002395	HDAC4	9759	P56524	histone deacetylase 4	Epigenetic regulator	0.04
Alzheimer's Disease	C0002395	KEAP1	9817	Q14145	kelch like ECH associated protein 1		0.04
Alzheimer's Disease	C0002395	AD11	100188795		Alzheimer disease-11		0.03
Alzheimer's Disease	C0002395	CDK4	1019	P11802	cyclin dependent kinase 4	Kinase	0.03
Alzheimer's Disease	C0002395	GDF11	10220	O95390	growth differentiation factor 11	Signaling	0.03
Alzheimer's Disease	C0002395	GPHN	10243	Q9NQX3	gephyrin		0.03
Alzheimer's Disease	C0002395	STUB1	10273	Q9UNE7	STIP1 homology and U-box containing protein 1		0.03
Alzheimer's Disease	C0002395	LILRB2	10288		leukocyte immunoglobulin like receptor B2		0.03
Alzheimer's Disease	C0002395	AKR1A1	10327	P14550	aldo-keto reductase family 1 member A1	Enzyme	0.03
Alzheimer's Disease	C0002395	OLFM1	10439	Q99784	olfactomedin 1	Cellular structure	0.03
Alzheimer's Disease	C0002395	SLC9A6	10479	Q92581	solute carrier family 9 member A6	Transporter	0.03
Alzheimer's Disease	C0002395	CREB3	10488	O43889	cAMP responsive element binding protein 3		0.03
Alzheimer's Disease	C0002395	PITRM1	10531	Q5JRX3	pitrilysin metallopeptidase 1	Enzyme	0.03
Alzheimer's Disease	C0002395	SCGN	10590	O76038	secretagogin, EF-hand calcium binding protein		0.03
Alzheimer's Disease	C0002395	CXCR6	10663	O00574	C-X-C motif chemokine receptor 6	G-protein coupled receptor	0.03
Alzheimer's Disease	C0002395	CETN1	1068	Q12798	centrin 1	Calcium-binding protein	0.03
Alzheimer's Disease	C0002395	NCKAP1	10787	Q9Y2A7	NCK associated protein 1		0.03
Alzheimer's Disease	C0002395	LOC107987479	107987479		cytochrome P450 2D6		0.03
Alzheimer's Disease	C0002395	CPLX2	10814	Q6PUV4	complexin 2		0.03
Alzheimer's Disease	C0002395	EDAR	10913	Q9UNE0	ectodysplasin A receptor		0.03
Alzheimer's Disease	C0002395	METAP2	10988	P50579	methionyl aminopeptidase 2		0.03
Alzheimer's Disease	C0002395	IMMT	10989	Q16891	inner membrane mitochondrial protein		0.03
Alzheimer's Disease	C0002395	SDS	10993	P20132	serine dehydratase	Enzyme	0.03
Alzheimer's Disease	C0002395	ADAP1	11033	O75689	ArfGAP with dual PH domains 1		0.03
Alzheimer's Disease	C0002395	ADAM30	11085	Q9UKF2	ADAM metallopeptidase domain 30	Enzyme	0.03
Alzheimer's Disease	C0002395	CIT	11113	O14578	citron rho-interacting serine/threonine kinase	Kinase	0.03
Alzheimer's Disease	C0002395	CHGA	1113	P10645	chromogranin A		0.03
Alzheimer's Disease	C0002395	CHRM1	1128	P11229	cholinergic receptor muscarinic 1	G-protein coupled receptor	0.03
Alzheimer's Disease	C0002395	CHRM2	1129	P08172	cholinergic receptor muscarinic 2	G-protein coupled receptor	0.03
Alzheimer's Disease	C0002395	CKB	1152	P12277	creatine kinase B	Kinase	0.03
Alzheimer's Disease	C0002395	CLK1	1195	P49759	CDC like kinase 1	Kinase	0.03
Alzheimer's Disease	C0002395	ATF2	1386	P15336	activating transcription factor 2	Transcription factor	0.03
Alzheimer's Disease	C0002395	CS	1431	O75390	citrate synthase	Enzyme	0.03
Alzheimer's Disease	C0002395	CSF1	1435	P09603	colony stimulating factor 1		0.03
Alzheimer's Disease	C0002395	ADRA1A	148	P35348	adrenoceptor alpha 1A	G-protein coupled receptor	0.03
Alzheimer's Disease	C0002395	CTRL	1506	P40313	chymotrypsin like	Enzyme	0.03
Alzheimer's Disease	C0002395	CTSS	1520	P25774	cathepsin S	Enzyme	0.03
Alzheimer's Disease	C0002395	ADRB1	153	P08588	adrenoceptor beta 1	G-protein coupled receptor	0.03
Alzheimer's Disease	C0002395	CYBB	1536	P04839	cytochrome b-245 beta chain	Ion channel	0.03
Alzheimer's Disease	C0002395	CYP17A1	1586	P05093	cytochrome P450 family 17 subfamily A member 1		0.03
Alzheimer's Disease	C0002395	SARDH	1757	Q9UL12	sarcosine dehydrogenase	Enzyme	0.03
Alzheimer's Disease	C0002395	DMRT1	1761	Q9Y5R6	doublesex and mab-3 related transcription factor 1		0.03
Alzheimer's Disease	C0002395	DNM2	1785	P50570	dynamin 2	Enzyme modulator	0.03
Alzheimer's Disease	C0002395	DNMT3B	1789	Q9UBC3	DNA methyltransferase 3 beta		0.03
Alzheimer's Disease	C0002395	DRD3	1814	P35462	dopamine receptor D3	G-protein coupled receptor	0.03
Alzheimer's Disease	C0002395	TSC22D3	1831	Q99576	TSC22 domain family member 3		0.03
Alzheimer's Disease	C0002395	EDNRA	1909	P25101	endothelin receptor type A	G-protein coupled receptor	0.03
Alzheimer's Disease	C0002395	EGF	1950	P01133	epidermal growth factor		0.03
Alzheimer's Disease	C0002395	DCP1B	196513	Q8IZD4	decapping mRNA 1B	Transcription factor	0.03
Alzheimer's Disease	C0002395	ENPEP	2028	Q07075	glutamyl aminopeptidase	Enzyme	0.03
Alzheimer's Disease	C0002395	ERBB4	2066	Q15303	erb-b2 receptor tyrosine kinase 4	Kinase	0.03
Alzheimer's Disease	C0002395	AKT2	208	P31751	AKT serine/threonine kinase 2	Kinase	0.03
Alzheimer's Disease	C0002395	F2RL1	2150	P55085	F2R like trypsin receptor 1	G-protein coupled receptor	0.03
Alzheimer's Disease	C0002395	F12	2161	P00748	coagulation factor XII	Enzyme	0.03
Alzheimer's Disease	C0002395	FAAH	2166	O00519	fatty acid amide hydrolase		0.03
Alzheimer's Disease	C0002395	FABP3	2170	P05413	fatty acid binding protein 3		0.03
Alzheimer's Disease	C0002395	FAT1	2195	Q14517	FAT atypical cadherin 1		0.03
Alzheimer's Disease	C0002395	FCGR3A	2214	P08637	Fc fragment of IgG receptor IIIa	Cell adhesion	0.03
Alzheimer's Disease	C0002395	FCGR3B	2215	O75015	Fc fragment of IgG receptor IIIb	Cell adhesion	0.03
Alzheimer's Disease	C0002395	FDPS	2224	P14324	farnesyl diphosphate synthase	Enzyme	0.03
Alzheimer's Disease	C0002395	FGFR3	2261	P22607	fibroblast growth factor receptor 3	Kinase	0.03
Alzheimer's Disease	C0002395	LMTK2	22853	Q8IWU2	lemur tyrosine kinase 2	Kinase	0.03
Alzheimer's Disease	C0002395	NLGN1	22871	Q8N2Q7	neuroligin 1		0.03
Alzheimer's Disease	C0002395	SBNO2	22904	Q9Y2G9	strawberry notch homolog 2	Enzyme	0.03
Alzheimer's Disease	C0002395	SHANK2	22941	Q9UPX8	SH3 and multiple ankyrin repeat domains 2		0.03
Alzheimer's Disease	C0002395	PAXIP1	22976	Q6ZW49	PAX interacting protein 1		0.03
Alzheimer's Disease	C0002395	SPEN	23013	Q96T58	spen family transcriptional repressor		0.03
Alzheimer's Disease	C0002395	NCOA6	23054	Q14686	nuclear receptor coactivator 6	Nucleic acid binding	0.03
Alzheimer's Disease	C0002395	FLNA	2316	P21333	filamin A		0.03
Alzheimer's Disease	C0002395	DNMBP	23268	Q6XZF7	dynamin binding protein		0.03
Alzheimer's Disease	C0002395	NPTXR	23467	O95502	neuronal pentraxin receptor		0.03
Alzheimer's Disease	C0002395	PRND	23627	Q9UKY0	prion like protein doppel		0.03
Alzheimer's Disease	C0002395	PPP1R15A	23645	O75807	protein phosphatase 1 regulatory subunit 15A		0.03
Alzheimer's Disease	C0002395	CIZ1	25792	Q9ULV3	CDKN1A interacting zinc finger protein 1		0.03
Alzheimer's Disease	C0002395	TPSG1	25823	Q9NRR2	tryptase gamma 1	Enzyme	0.03
Alzheimer's Disease	C0002395	GGA1	26088	Q9UJY5	golgi associated, gamma adaptin ear containing, ARF binding protein 1		0.03
Alzheimer's Disease	C0002395	GAS6	2621	Q14393	growth arrest specific 6	Extracellular structure	0.03
Alzheimer's Disease	C0002395	GC	2638	P02774	GC vitamin D binding protein	Transporter	0.03
Alzheimer's Disease	C0002395	AATF	26574	Q9NY61	apoptosis antagonizing transcription factor	Transcription factor	0.03
Alzheimer's Disease	C0002395	GLB1	2720	P16278	galactosidase beta 1	Enzyme	0.03
Alzheimer's Disease	C0002395	RBMS3	27303	Q6XE24	RNA binding motif single stranded interacting protein 3		0.03
Alzheimer's Disease	C0002395	GLO1	2739	Q04760	glyoxalase I		0.03
Alzheimer's Disease	C0002395	ANGPT1	284	Q15389	angiopoietin 1	Signaling	0.03
Alzheimer's Disease	C0002395	CISD3	284106	P0C7P0	CDGSH iron sulfur domain 3		0.03
Alzheimer's Disease	C0002395	ANGPT2	285	O15123	angiopoietin 2	Signaling	0.03
Alzheimer's Disease	C0002395	GPR42	2866	O15529	G protein-coupled receptor 42 (gene/pseudogene)	G-protein coupled receptor	0.03
Alzheimer's Disease	C0002395	GPX1	2876	P07203	glutathione peroxidase 1	Enzyme	0.03
Alzheimer's Disease	C0002395	GRB2	2885	P62993	growth factor receptor bound protein 2		0.03
Alzheimer's Disease	C0002395	GRIN1	2902	Q05586	glutamate ionotropic receptor NMDA type subunit 1	Ion channel	0.03
Alzheimer's Disease	C0002395	PYCARD	29108	Q9ULZ3	PYD and CARD domain containing	Enzyme	0.03
Alzheimer's Disease	C0002395	CD274	29126	Q9NZQ7	CD274 molecule	Receptor	0.03
Alzheimer's Disease	C0002395	CXCL1	2919	P09341	C-X-C motif chemokine ligand 1	Signaling	0.03
Alzheimer's Disease	C0002395	GSTM3	2947	P21266	glutathione S-transferase mu 3		0.03
Alzheimer's Disease	C0002395	SLC40A1	30061	Q9NP59	solute carrier family 40 member 1	Transporter	0.03
Alzheimer's Disease	C0002395	ANXA5	308	P08758	annexin A5		0.03
Alzheimer's Disease	C0002395	HK1	3098	P19367	hexokinase 1	Kinase	0.03
Alzheimer's Disease	C0002395	HMGCS2	3158	P54868	3-hydroxy-3-methylglutaryl-CoA synthase 2		0.03
Alzheimer's Disease	C0002395	APBA2	321	Q99767	amyloid beta precursor protein binding family A member 2	Transporter	0.03
Alzheimer's Disease	C0002395	HPS1	3257	Q92902	HPS1 biogenesis of lysosomal organelles complex 3 subunit 1		0.03
Alzheimer's Disease	C0002395	APEX1	328	P27695	apurinic/apyrimidinic endodeoxyribonuclease 1		0.03
Alzheimer's Disease	C0002395	HTC2	3342		hypertrichosis 2 (generalized, congenital)		0.03
Alzheimer's Disease	C0002395	HTR2C	3358	P28335	5-hydroxytryptamine receptor 2C	G-protein coupled receptor	0.03
Alzheimer's Disease	C0002395	GOLGA6A	342096	Q9NYA3	golgin A6 family member A		0.03
Alzheimer's Disease	C0002395	IGFBP7	3490	Q16270	insulin like growth factor binding protein 7		0.03
Alzheimer's Disease	C0002395	INPPL1	3636	O15357	inositol polyphosphate phosphatase like 1		0.03
Alzheimer's Disease	C0002395	ITPR1	3708	Q14643	inositol 1,4,5-trisphosphate receptor type 1	Ion channel	0.03
Alzheimer's Disease	C0002395	JUN	3725	P05412	Jun proto-oncogene, AP-1 transcription factor subunit	Transcription factor	0.03
Alzheimer's Disease	C0002395	MALAT1	378938		metastasis associated lung adenocarcinoma transcript 1		0.03
Alzheimer's Disease	C0002395	L1CAM	3897	P32004	L1 cell adhesion molecule		0.03
Alzheimer's Disease	C0002395	LAMP2	3920	P13473	lysosomal associated membrane protein 2	Transporter	0.03
Alzheimer's Disease	C0002395	LHCGR	3973	P22888	luteinizing hormone/choriogonadotropin receptor	G-protein coupled receptor	0.03
Alzheimer's Disease	C0002395	LIF	3976	P15018	LIF interleukin 6 family cytokine	Signaling	0.03
Alzheimer's Disease	C0002395	LMNA	4000	P02545	lamin A/C		0.03
Alzheimer's Disease	C0002395	LMNB1	4001	P20700	lamin B1		0.03
Alzheimer's Disease	C0002395	CHCHD10	400916	Q8WYQ3	coiled-coil-helix-coiled-coil-helix domain containing 10		0.03
Alzheimer's Disease	C0002395	LOX	4015	P28300	lysyl oxidase		0.03
Alzheimer's Disease	C0002395	LYZ	4069	P61626	lysozyme		0.03
Alzheimer's Disease	C0002395	MIR181C	406957		microRNA 181c		0.03
Alzheimer's Disease	C0002395	MIR188	406964		microRNA 188		0.03
Alzheimer's Disease	C0002395	MIR200A	406983		microRNA 200a		0.03
Alzheimer's Disease	C0002395	MIR200B	406984		microRNA 200b		0.03
Alzheimer's Disease	C0002395	MIR26B	407017		microRNA 26b		0.03
Alzheimer's Disease	C0002395	ARRB2	409	P32121	arrestin beta 2	Enzyme modulator	0.03
Alzheimer's Disease	C0002395	STS	412	P08842	steroid sulfatase	Enzyme	0.03
Alzheimer's Disease	C0002395	MBP	4155	P02686	myelin basic protein		0.03
Alzheimer's Disease	C0002395	MECP2	4204	P51608	methyl-CpG binding protein 2	Epigenetic regulator	0.03
Alzheimer's Disease	C0002395	MEOX2	4223	P50222	mesenchyme homeobox 2	Transcription factor	0.03
Alzheimer's Disease	C0002395	MYD88	4615	Q99836	MYD88 innate immune signal transduction adaptor	Enzyme modulator	0.03
Alzheimer's Disease	C0002395	NEFM	4741	P07197	neurofilament medium		0.03
Alzheimer's Disease	C0002395	NEUROD1	4760	Q13562	neuronal differentiation 1	Enzyme	0.03
Alzheimer's Disease	C0002395	ACO1	48	P21399	aconitase 1	Enzyme	0.03
Alzheimer's Disease	C0002395	NPPA	4878	P01160	natriuretic peptide A		0.03
Alzheimer's Disease	C0002395	NPTX1	4884	Q15818	neuronal pentraxin 1		0.03
Alzheimer's Disease	C0002395	NTS	4922	P30990	neurotensin		0.03
Alzheimer's Disease	C0002395	OPRD1	4985	P41143	opioid receptor delta 1	G-protein coupled receptor	0.03
Alzheimer's Disease	C0002395	OPRK1	4986	P41145	opioid receptor kappa 1	G-protein coupled receptor	0.03
Alzheimer's Disease	C0002395	ORM1	5004	P02763	orosomucoid 1		0.03
Alzheimer's Disease	C0002395	P2RY1	5028	P47900	purinergic receptor P2Y1	G-protein coupled receptor	0.03
Alzheimer's Disease	C0002395	PCK1	5105	P35558	phosphoenolpyruvate carboxykinase 1	Kinase	0.03
Alzheimer's Disease	C0002395	PCNA	5111	P12004	proliferating cell nuclear antigen	Nucleic acid binding	0.03
Alzheimer's Disease	C0002395	CHCHD2	51142	Q9Y6H1	coiled-coil-helix-coiled-coil-helix domain containing 2		0.03
Alzheimer's Disease	C0002395	SDF4	51150	Q9BRK5	stromal cell derived factor 4	Calcium-binding protein	0.03
Alzheimer's Disease	C0002395	GOLM1	51280	Q8NBJ4	golgi membrane protein 1		0.03
Alzheimer's Disease	C0002395	PER1	5187	O15534	period circadian regulator 1	Transcription factor	0.03
Alzheimer's Disease	C0002395	PLD2	5338	O14939	phospholipase D2		0.03
Alzheimer's Disease	C0002395	PLXNA2	5362	O75051	plexin A2		0.03
Alzheimer's Disease	C0002395	DDIT4	54541	Q9NX09	DNA damage inducible transcript 4		0.03
Alzheimer's Disease	C0002395	PPARD	5467	Q03181	peroxisome proliferator activated receptor delta	Nuclear receptor	0.03
Alzheimer's Disease	C0002395	AVP	551	P01185	arginine vasopressin	Signaling	0.03
Alzheimer's Disease	C0002395	SBNO1	55206	A3KN83	strawberry notch homolog 1	Enzyme	0.03
Alzheimer's Disease	C0002395	RCBTB1	55213	Q8NDN9	RCC1 and BTB domain containing protein 1	Enzyme modulator	0.03
Alzheimer's Disease	C0002395	PPP3R1	5534	P63098	protein phosphatase 3 regulatory subunit B, alpha		0.03
Alzheimer's Disease	C0002395	PAG1	55824	Q9NWQ8	phosphoprotein membrane anchor with glycosphingolipid microdomains 1		0.03
Alzheimer's Disease	C0002395	MAP2K1	5604	Q02750	mitogen-activated protein kinase kinase 1	Kinase	0.03
Alzheimer's Disease	C0002395	MAP2K2	5605	P36507	mitogen-activated protein kinase kinase 2	Kinase	0.03
Alzheimer's Disease	C0002395	PRL	5617	P01236	prolactin	Signaling	0.03
Alzheimer's Disease	C0002395	CTNNBL1	56259	Q8WYA6	catenin beta like 1		0.03
Alzheimer's Disease	C0002395	PROS1	5627	P07225	protein S		0.03
Alzheimer's Disease	C0002395	RETN	56729	Q9HD89	resistin		0.03
Alzheimer's Disease	C0002395	PNO1	56902	Q9NRX1	partner of NOB1 homolog		0.03
Alzheimer's Disease	C0002395	PCBP4	57060	P57723	poly(rC) binding protein 4	Enzyme	0.03
Alzheimer's Disease	C0002395	BACH1	571	O14867	BTB domain and CNC homolog 1		0.03
Alzheimer's Disease	C0002395	BAG1	573	Q99933	BAG cochaperone 1		0.03
Alzheimer's Disease	C0002395	PTGDS	5730	P41222	prostaglandin D2 synthase	Enzyme	0.03
Alzheimer's Disease	C0002395	CFAP97	57587	Q9P2B7	cilia and flagella associated protein 97		0.03
Alzheimer's Disease	C0002395	ACE2	59272	Q9BYF1	angiotensin I converting enzyme 2	Enzyme	0.03
Alzheimer's Disease	C0002395	NPS	594857	P0C0P6	neuropeptide S		0.03
Alzheimer's Disease	C0002395	RBP4	5950	P02753	retinol binding protein 4	Transporter	0.03
Alzheimer's Disease	C0002395	OPN1LW	5956	P04000	opsin 1, long wave sensitive	G-protein coupled receptor	0.03
Alzheimer's Disease	C0002395	RELA	5970	Q04206	RELA proto-oncogene, NF-kB subunit	Transcription factor	0.03
Alzheimer's Disease	C0002395	RGS2	5997	P41220	regulator of G protein signaling 2	Enzyme modulator	0.03
Alzheimer's Disease	C0002395	RGS4	5999	P49798	regulator of G protein signaling 4	Enzyme modulator	0.03
Alzheimer's Disease	C0002395	ROCK1	6093	Q13464	Rho associated coiled-coil containing protein kinase 1	Kinase	0.03
Alzheimer's Disease	C0002395	CTXN3	613212	Q4LDR2	cortexin 3		0.03
Alzheimer's Disease	C0002395	RPS6	6194	P62753	ribosomal protein S6	Nucleic acid binding	0.03
Alzheimer's Disease	C0002395	RPS6KB1	6198	P23443	ribosomal protein S6 kinase B1	Kinase	0.03
Alzheimer's Disease	C0002395	RXRA	6256	P19793	retinoid X receptor alpha	Nuclear receptor	0.03
Alzheimer's Disease	C0002395	RYR2	6262	Q92736	ryanodine receptor 2	Ion channel	0.03
Alzheimer's Disease	C0002395	RYR3	6263	Q15413	ryanodine receptor 3	Ion channel	0.03
Alzheimer's Disease	C0002395	SAA1	6288	P0DJI8	serum amyloid A1	Transporter	0.03
Alzheimer's Disease	C0002395	ATXN2	6311	Q99700	ataxin 2	Nucleic acid binding	0.03
Alzheimer's Disease	C0002395	SCD	6319	O00767	stearoyl-CoA desaturase		0.03
Alzheimer's Disease	C0002395	SRL	6345	Q86TD4	sarcalumenin	Enzyme modulator	0.03
Alzheimer's Disease	C0002395	CCL3	6348	P10147	C-C motif chemokine ligand 3	Signaling	0.03
Alzheimer's Disease	C0002395	SFPQ	6421	P23246	splicing factor proline and glutamine rich	Nucleic acid binding	0.03
Alzheimer's Disease	C0002395	SGCA	6442	Q16586	sarcoglycan alpha	Calcium-binding protein	0.03
Alzheimer's Disease	C0002395	SHBG	6462	P04278	sex hormone binding globulin		0.03
Alzheimer's Disease	C0002395	GORASP1	64689	Q9BQQ3	golgi reassembly stacking protein 1		0.03
Alzheimer's Disease	C0002395	SKIL	6498	P12757	SKI like proto-oncogene		0.03
Alzheimer's Disease	C0002395	SLC6A2	6530	P23975	solute carrier family 6 member 2	Transporter	0.03
Alzheimer's Disease	C0002395	OCM	654231	P0CE72	oncomodulin		0.03
Alzheimer's Disease	C0002395	HNRNPA1P10	664709		heterogeneous nuclear ribonucleoprotein A1 pseudogene 10		0.03
Alzheimer's Disease	C0002395	SPP1	6696	P10451	secreted phosphoprotein 1		0.03
Alzheimer's Disease	C0002395	BRS3	680	P32247	bombesin receptor subtype 3	G-protein coupled receptor	0.03
Alzheimer's Disease	C0002395	TAC1	6863	P20366	tachykinin precursor 1		0.03
Alzheimer's Disease	C0002395	TAP2	6891	Q03519	transporter 2, ATP binding cassette subfamily B member	Transporter	0.03
Alzheimer's Disease	C0002395	TAT	6898	P17735	tyrosine aminotransferase		0.03
Alzheimer's Disease	C0002395	CNTN2	6900	Q02246	contactin 2	Receptor	0.03
Alzheimer's Disease	C0002395	TERT	7015	O14746	telomerase reverse transcriptase	Enzyme	0.03
Alzheimer's Disease	C0002395	TGFBR2	7048	P37173	transforming growth factor beta receptor 2	Kinase	0.03
Alzheimer's Disease	C0002395	TIMP2	7077	P16035	TIMP metallopeptidase inhibitor 2	Enzyme modulator	0.03
Alzheimer's Disease	C0002395	TLE1	7088	Q04724	TLE family member 1, transcriptional corepressor	Transcription factor	0.03
Alzheimer's Disease	C0002395	TM7SF2	7108	O76062	transmembrane 7 superfamily member 2	Enzyme	0.03
Alzheimer's Disease	C0002395	TP73	7161	O15350	tumor protein p73	Transcription factor	0.03
Alzheimer's Disease	C0002395	TPH1	7166	P17752	tryptophan hydroxylase 1		0.03
Alzheimer's Disease	C0002395	TPT1	7178	P13693	tumor protein, translationally-controlled 1	Cellular structure	0.03
Alzheimer's Disease	C0002395	TSC2	7249	P49815	TSC complex subunit 2	Enzyme modulator	0.03
Alzheimer's Disease	C0002395	CCR2	729230	P41597	C-C motif chemokine receptor 2		0.03
Alzheimer's Disease	C0002395	TXN	7295	P10599	thioredoxin		0.03
Alzheimer's Disease	C0002395	UBE2I	7329	P63279	ubiquitin conjugating enzyme E2 I		0.03
Alzheimer's Disease	C0002395	BEST1	7439	O76090	bestrophin 1	Ion channel	0.03
Alzheimer's Disease	C0002395	TRPV1	7442	Q8NER1	transient receptor potential cation channel subfamily V member 1	Ion channel	0.03
Alzheimer's Disease	C0002395	XK	7504	P51811	X-linked Kx blood group		0.03
Alzheimer's Disease	C0002395	YY1	7528	P25490	YY1 transcription factor	Transcription factor	0.03
Alzheimer's Disease	C0002395	CAD	790	P27708	carbamoyl-phosphate synthetase 2, aspartate transcarbamylase, and dihydroorotase	Enzyme	0.03
Alzheimer's Disease	C0002395	EFHD2	79180	Q96C19	EF-hand domain family member D2	Calcium-binding protein	0.03
Alzheimer's Disease	C0002395	CALCA	796	P01258;P06881	calcitonin related polypeptide alpha	Signaling	0.03
Alzheimer's Disease	C0002395	ECHDC3	79746	Q96DC8	enoyl-CoA hydratase domain containing 3		0.03
Alzheimer's Disease	C0002395	RIN3	79890	Q8TB24	Ras and Rab interactor 3	Enzyme modulator	0.03
Alzheimer's Disease	C0002395	CALM2	805	P0DP23;P0DP24;P0DP25	calmodulin 2	Calcium-binding protein	0.03
Alzheimer's Disease	C0002395	ANP32A	8125	P39687	acidic nuclear phosphoprotein 32 family member A	Enzyme modulator	0.03
Alzheimer's Disease	C0002395	TAM	8205		Myeloproliferative syndrome, transient (transient abnormal		0.03
Alzheimer's Disease	C0002395	CAPN2	824	P17655	calpain 2	Enzyme	0.03
Alzheimer's Disease	C0002395	CASP2	835	P42575	caspase 2	Enzyme	0.03
Alzheimer's Disease	C0002395	CASP4	837	P49662	caspase 4	Enzyme	0.03
Alzheimer's Disease	C0002395	PPP1R1B	84152	Q9UD71	protein phosphatase 1 regulatory inhibitor subunit 1B	Enzyme modulator	0.03
Alzheimer's Disease	C0002395	SYVN1	84447	Q86TM6	synoviolin 1		0.03
Alzheimer's Disease	C0002395	MAK16	84549	Q9BXY0	MAK16 homolog		0.03
Alzheimer's Disease	C0002395	TNFSF10	8743	P50591	TNF superfamily member 10	Signaling	0.03
Alzheimer's Disease	C0002395	SPHK1	8877	Q9NYA1	sphingosine kinase 1	Kinase	0.03
Alzheimer's Disease	C0002395	LPAR2	9170	Q9HBW0	lysophosphatidic acid receptor 2	G-protein coupled receptor	0.03
Alzheimer's Disease	C0002395	PPIG	9360	Q13427	peptidylprolyl isomerase G		0.03
Alzheimer's Disease	C0002395	NRXN3	9369	Q9HDB5;Q9Y4C0	neurexin 3		0.03
Alzheimer's Disease	C0002395	MED23	9439	Q9ULK4	mediator complex subunit 23		0.03
Alzheimer's Disease	C0002395	MAPK8IP1	9479	Q9UQF2	mitogen-activated protein kinase 8 interacting protein 1	Signaling	0.03
Alzheimer's Disease	C0002395	CD38	952	P28907	CD38 molecule	Enzyme	0.03
Alzheimer's Disease	C0002395	BAG3	9531	O95817	BAG cochaperone 3		0.03
Alzheimer's Disease	C0002395	PTGES	9536	O14684	prostaglandin E synthase		0.03
Alzheimer's Disease	C0002395	APBA3	9546	O96018	amyloid beta precursor protein binding family A member 3	Transporter	0.03
Alzheimer's Disease	C0002395	PRDX6	9588	P30041	peroxiredoxin 6	Enzyme	0.03
Alzheimer's Disease	C0002395	CARTPT	9607	Q16568	CART prepropeptide		0.03
Alzheimer's Disease	C0002395	CD69	969	Q07108	CD69 molecule		0.03
Alzheimer's Disease	C0002395	CD74	972	P04233	CD74 molecule	Enzyme modulator	0.03
Alzheimer's Disease	C0002395	SNAP91	9892	O60641	synaptosome associated protein 91	Transporter	0.03
Alzheimer's Disease	C0002395	SV2A	9900	Q7L0J3	synaptic vesicle glycoprotein 2A	Transporter	0.03
Alzheimer's Disease	C0002395	CDH1	999	P12830	cadherin 1		0.03
Alzheimer's Disease	C0002395	ACOT8	10005	O14734	acyl-CoA thioesterase 8	Enzyme	0.02
Alzheimer's Disease	C0002395	BCL2L11	10018	O43521	BCL2 like 11		0.02
Alzheimer's Disease	C0002395	TMED7-TICAM2	100302736	Q86XR7;Q9Y3B3	TMED7-TICAM2 readthrough		0.02
Alzheimer's Disease	C0002395	TOM1	10043	O60784	target of myb1 membrane trafficking protein		0.02
Alzheimer's Disease	C0002395	ARMCX5-GPRASP2	100528062	Q96D09	ARMCX5-GPRASP2 readthrough		0.02
Alzheimer's Disease	C0002395	NR1H3	10062	Q13133	nuclear receptor subfamily 1 group H member 3	Nuclear receptor	0.02
Alzheimer's Disease	C0002395	LRPPRC	10128	P42704	leucine rich pentatricopeptide repeat containing		0.02
Alzheimer's Disease	C0002395	PDIA6	10130	Q15084	protein disulfide isomerase family A member 6		0.02
Alzheimer's Disease	C0002395	SORBS3	10174	O60504	sorbin and SH3 domain containing 3		0.02
Alzheimer's Disease	C0002395	TRIM13	10206	O60858	tripartite motif containing 13		0.02
Alzheimer's Disease	C0002395	FLOT1	10211	O75955	flotillin 1		0.02
Alzheimer's Disease	C0002395	KCNMB2	10242	Q9Y691	potassium calcium-activated channel subfamily M regulatory beta subunit 2	Ion channel	0.02
Alzheimer's Disease	C0002395	CDKN1A	1026	P38936	cyclin dependent kinase inhibitor 1A		0.02
Alzheimer's Disease	C0002395	CDKN1B	1027	P46527	cyclin dependent kinase inhibitor 1B		0.02
Alzheimer's Disease	C0002395	CBSL	102724560	P0DN79;P35520	cystathionine beta-synthase like		0.02
Alzheimer's Disease	C0002395	TPTEP2-CSNK1E	102800317	P49674	TPTEP2-CSNK1E readthrough		0.02
Alzheimer's Disease	C0002395	SIRPB1	10326	O00241;Q5TFQ8	signal regulatory protein beta 1	Signaling	0.02
Alzheimer's Disease	C0002395	CDR1-AS	103611090		CDR1 antisense RNA		0.02
Alzheimer's Disease	C0002395	KLF2	10365	Q9Y5W3	Kruppel like factor 2	Nucleic acid binding	0.02
Alzheimer's Disease	C0002395	CPQ	10404	Q9Y646	carboxypeptidase Q	Enzyme	0.02
Alzheimer's Disease	C0002395	RAPGEF3	10411	O95398	Rap guanine nucleotide exchange factor 3	Enzyme modulator	0.02
Alzheimer's Disease	C0002395	LRP1-AS	105751187		LRP1 antisense RNA		0.02
Alzheimer's Disease	C0002395	CES1	1066	P23141	carboxylesterase 1	Enzyme	0.02
Alzheimer's Disease	C0002395	CTCF	10664	P49711	CCCTC-binding factor	Transcription factor	0.02
Alzheimer's Disease	C0002395	ORI6	107197953		origin of replication ori6		0.02
Alzheimer's Disease	C0002395	PTGES3	10728	Q15185	prostaglandin E synthase 3	Chaperone	0.02
Alzheimer's Disease	C0002395	CFL2	1073	Q9Y281	cofilin 2		0.02
Alzheimer's Disease	C0002395	CGA	1081	P01215	glycoprotein hormones, alpha polypeptide		0.02
Alzheimer's Disease	C0002395	CGB3	1082	P0DN86	chorionic gonadotropin subunit beta 3	Signaling	0.02
Alzheimer's Disease	C0002395	PDE10A	10846	Q9Y233	phosphodiesterase 10A		0.02
Alzheimer's Disease	C0002395	LILRB1	10859	Q8NHL6	leukocyte immunoglobulin like receptor B1	Receptor	0.02
Alzheimer's Disease	C0002395	EHMT2	10919	Q96KQ7	euchromatic histone lysine methyltransferase 2	Epigenetic regulator	0.02
Alzheimer's Disease	C0002395	STIP1	10963	P31948	stress induced phosphoprotein 1		0.02
Alzheimer's Disease	C0002395	ADAMTS13	11093	Q76LX8	ADAM metallopeptidase with thrombospondin type 1 motif 13	Enzyme	0.02
Alzheimer's Disease	C0002395	CHEK1	1111	O14757	checkpoint kinase 1	Kinase	0.02
Alzheimer's Disease	C0002395	CHIT1	1118	Q13231	chitinase 1		0.02
Alzheimer's Disease	C0002395	CHEK2	11200	O96017	checkpoint kinase 2	Kinase	0.02
Alzheimer's Disease	C0002395	CHM	1121	P24386	CHM Rab escort protein	Enzyme	0.02
Alzheimer's Disease	C0002395	PADI2	11240	Q9Y2J8	peptidyl arginine deiminase 2		0.02
Alzheimer's Disease	C0002395	HRH3	11255	Q9Y5N1	histamine receptor H3	G-protein coupled receptor	0.02
Alzheimer's Disease	C0002395	PHB2	11331	Q99623	prohibitin 2		0.02
Alzheimer's Disease	C0002395	MGLL	11343	Q99685	monoglyceride lipase	Enzyme	0.02
Alzheimer's Disease	C0002395	AZIN2	113451	Q96A70	antizyme inhibitor 2	Enzyme	0.02
Alzheimer's Disease	C0002395	CHRNA3	1136	P32297	cholinergic receptor nicotinic alpha 3 subunit	Ion channel	0.02
Alzheimer's Disease	C0002395	DBA2	114086		Diamond-Blackfan anemia 2		0.02
Alzheimer's Disease	C0002395	GPRASP2	114928	Q96D09	G protein-coupled receptor associated sorting protein 2		0.02
Alzheimer's Disease	C0002395	H3P17	115482694		H3 histone pseudogene 17		0.02
Alzheimer's Disease	C0002395	H3P40	115482723		H3 histone pseudogene 40		0.02
Alzheimer's Disease	C0002395	APOA5	116519	Q6Q788	apolipoprotein A5		0.02
Alzheimer's Disease	C0002395	ADD3	120	Q9UEY8	adducin 3	Cellular structure	0.02
Alzheimer's Disease	C0002395	TPH2	121278	Q8IWU9	tryptophan hydroxylase 2		0.02
Alzheimer's Disease	C0002395	CCR3	1232	P51677	C-C motif chemokine receptor 3	G-protein coupled receptor	0.02
Alzheimer's Disease	C0002395	ADH1B	125	P00325	alcohol dehydrogenase 1B (class I), beta polypeptide	Enzyme	0.02
Alzheimer's Disease	C0002395	HSPB6	126393	O14558	heat shock protein family B (small) member 6		0.02
Alzheimer's Disease	C0002395	COL3A1	1281	P02461	collagen type III alpha 1 chain		0.02
Alzheimer's Disease	C0002395	COL17A1	1308	Q9UMD9	collagen type XVII alpha 1 chain		0.02
Alzheimer's Disease	C0002395	AHSA2P	130872	Q719I0	activator of HSP90 ATPase homolog 2, pseudogene		0.02
Alzheimer's Disease	C0002395	CD200R1	131450	Q8TD46	CD200 receptor 1		0.02
Alzheimer's Disease	C0002395	COX10	1352	Q12887	cytochrome c oxidase assembly factor heme A:farnesyltransferase COX10	Enzyme	0.02
Alzheimer's Disease	C0002395	CPE	1363	P16870	carboxypeptidase E		0.02
Alzheimer's Disease	C0002395	SLC32A1	140679	Q9H598	solute carrier family 32 member 1	Transporter	0.02
Alzheimer's Disease	C0002395	CRYZ	1429	Q08257	crystallin zeta		0.02
Alzheimer's Disease	C0002395	SLC2A14	144195	Q8TDB8	solute carrier family 2 member 14	Transporter	0.02
Alzheimer's Disease	C0002395	CSNK1E	1454	P49674	casein kinase 1 epsilon		0.02
Alzheimer's Disease	C0002395	TTBK2	146057	Q6IQ55	tau tubulin kinase 2	Kinase	0.02
Alzheimer's Disease	C0002395	APCDD1	147495	Q8J025	APC down-regulated 1		0.02
Alzheimer's Disease	C0002395	CTBP1	1487	Q13363	C-terminal binding protein 1	Transcription factor	0.02
Alzheimer's Disease	C0002395	CTF1	1489	Q16619	cardiotrophin 1		0.02
Alzheimer's Disease	C0002395	CTNND2	1501	Q9UQB3	catenin delta 2	Cellular structure	0.02
Alzheimer's Disease	C0002395	CTSG	1511	P08311	cathepsin G	Enzyme	0.02
Alzheimer's Disease	C0002395	SGO1	151648	Q5FBB7	shugoshin 1		0.02
Alzheimer's Disease	C0002395	DPPA2	151871	Q7Z7J5	developmental pluripotency associated 2		0.02
Alzheimer's Disease	C0002395	CTSZ	1522	Q9UBR2	cathepsin Z	Enzyme	0.02
Alzheimer's Disease	C0002395	CXADR	1525	P78310	CXADR Ig-like cell adhesion molecule		0.02
Alzheimer's Disease	C0002395	CYP1A2	1544	P05177	cytochrome P450 family 1 subfamily A member 2	Enzyme	0.02
Alzheimer's Disease	C0002395	GADD45A	1647	P24522	growth arrest and DNA damage inducible alpha		0.02
Alzheimer's Disease	C0002395	AEBP1	165	Q8IUX7	AE binding protein 1		0.02
Alzheimer's Disease	C0002395	DEFA1	1667	P59665	defensin alpha 1		0.02
Alzheimer's Disease	C0002395	PTCRA	171558	Q6ISU1	pre T cell antigen receptor alpha		0.02
Alzheimer's Disease	C0002395	DLG2	1740	Q15700	discs large MAGUK scaffold protein 2	Receptor	0.02
Alzheimer's Disease	C0002395	DLG3	1741	Q92796	discs large MAGUK scaffold protein 3		0.02
Alzheimer's Disease	C0002395	DMD	1756	P11532	dystrophin		0.02
Alzheimer's Disease	C0002395	DNMT1	1786	P26358	DNA methyltransferase 1	Epigenetic regulator	0.02
Alzheimer's Disease	C0002395	DOCK2	1794	Q92608	dedicator of cytokinesis 2		0.02
Alzheimer's Disease	C0002395	ATN1	1822	P54259	atrophin 1		0.02
Alzheimer's Disease	C0002395	DUSP1	1843	P28562	dual specificity phosphatase 1		0.02
Alzheimer's Disease	C0002395	DUSP6	1848	Q16828	dual specificity phosphatase 6		0.02
Alzheimer's Disease	C0002395	E2F1	1869	Q01094	E2F transcription factor 1	Nucleic acid binding	0.02
Alzheimer's Disease	C0002395	AHSG	197	P02765	alpha 2-HS glycoprotein	Enzyme modulator	0.02
Alzheimer's Disease	C0002395	MLKL	197259	Q8NB16	mixed lineage kinase domain like pseudokinase	Kinase	0.02
Alzheimer's Disease	C0002395	ELK1	2002	P19419	ETS transcription factor ELK1	Transcription factor	0.02
Alzheimer's Disease	C0002395	ELN	2006	P15502	elastin		0.02
Alzheimer's Disease	C0002395	EP300	2033	Q09472	E1A binding protein p300		0.02
Alzheimer's Disease	C0002395	ERN1	2081	O75460	endoplasmic reticulum to nucleus signaling 1	Kinase	0.02
Alzheimer's Disease	C0002395	ALAS1	211	P13196	5'-aminolevulinate synthase 1	Enzyme	0.02
Alzheimer's Disease	C0002395	F11	2160	P03951	coagulation factor XI	Enzyme	0.02
Alzheimer's Disease	C0002395	FABP5	2171	Q01469	fatty acid binding protein 5		0.02
Alzheimer's Disease	C0002395	BPTF	2186	Q12830	bromodomain PHD finger transcription factor		0.02
Alzheimer's Disease	C0002395	FGF14	2259	Q92915	fibroblast growth factor 14	Signaling	0.02
Alzheimer's Disease	C0002395	FKBP1A	2280	P62942	FKBP prolyl isomerase 1A	Enzyme	0.02
Alzheimer's Disease	C0002395	MMRN1	22915	Q13201	multimerin 1		0.02
Alzheimer's Disease	C0002395	TPX2	22974	Q9ULW0	TPX2 microtubule nucleation factor	Cellular structure	0.02
Alzheimer's Disease	C0002395	SV2C	22987	Q496J9	synaptic vesicle glycoprotein 2C		0.02
Alzheimer's Disease	C0002395	KIF21B	23046	O75037	kinesin family member 21B	Cellular structure	0.02
Alzheimer's Disease	C0002395	NMNAT2	23057	Q9BZQ4	nicotinamide nucleotide adenylyltransferase 2	Enzyme	0.02
Alzheimer's Disease	C0002395	FOXO1	2308	Q12778	forkhead box O1		0.02
Alzheimer's Disease	C0002395	FLG	2312	P20930	filaggrin	Cellular structure	0.02
Alzheimer's Disease	C0002395	FLT4	2324	P35916	fms related receptor tyrosine kinase 4	Kinase	0.02
Alzheimer's Disease	C0002395	ASTN2	23245	O75129	astrotactin 2		0.02
Alzheimer's Disease	C0002395	MCF2L	23263	O15068	MCF.2 cell line derived transforming sequence like	Signaling	0.02
Alzheimer's Disease	C0002395	SYNE1	23345	Q8NF91	spectrin repeat containing nuclear envelope protein 1		0.02
Alzheimer's Disease	C0002395	FOSB	2354	P53539	FosB proto-oncogene, AP-1 transcription factor subunit	Transcription factor	0.02
Alzheimer's Disease	C0002395	PPIL2	23759	Q13356	peptidylprolyl isomerase like 2	Enzyme	0.02
Alzheimer's Disease	C0002395	ALPP	250	P05187	alkaline phosphatase, placental	Enzyme	0.02
Alzheimer's Disease	C0002395	MSRB3	253827	Q8IXL7	methionine sulfoxide reductase B3		0.02
Alzheimer's Disease	C0002395	TAB3	257397	Q8N5C8	TGF-beta activated kinase 1 (MAP3K7) binding protein 3		0.02
Alzheimer's Disease	C0002395	GCA	25801	P28676	grancalcin		0.02
Alzheimer's Disease	C0002395	SH2B1	25970	Q9NRF2	SH2B adaptor protein 1		0.02
Alzheimer's Disease	C0002395	PTCD1	26024	O75127	pentatricopeptide repeat domain 1	Enzyme	0.02
Alzheimer's Disease	C0002395	APPL1	26060	Q9UKG1	adaptor protein, phosphotyrosine interacting with PH domain and leucine zipper 1		0.02
Alzheimer's Disease	C0002395	AMD1	262	P17707	adenosylmethionine decarboxylase 1	Enzyme	0.02
Alzheimer's Disease	C0002395	AMD1P2	263		adenosylmethionine decarboxylase 1 pseudogene 2		0.02
Alzheimer's Disease	C0002395	HSPB8	26353	Q9UJY1	heat shock protein family B (small) member 8		0.02
Alzheimer's Disease	C0002395	GGT1	2678	P19440	gamma-glutamyltransferase 1	Enzyme	0.02
Alzheimer's Disease	C0002395	CBLIF	2694	P27352	cobalamin binding intrinsic factor		0.02
Alzheimer's Disease	C0002395	SIT1	27240	Q9Y3P8	signaling threshold regulating transmembrane adaptor 1		0.02
Alzheimer's Disease	C0002395	PDCD4	27250	Q53EL6	programmed cell death 4	Nucleic acid binding	0.02
Alzheimer's Disease	C0002395	AMPH	273	P49418	amphiphysin		0.02
Alzheimer's Disease	C0002395	PCSK1N	27344	Q9UHG2	proprotein convertase subtilisin/kexin type 1 inhibitor	Enzyme modulator	0.02
Alzheimer's Disease	C0002395	GLI2	2736	P10070	GLI family zinc finger 2		0.02
Alzheimer's Disease	C0002395	GLS	2744	O94925	glutaminase	Enzyme	0.02
Alzheimer's Disease	C0002395	GMFB	2764	P60983	glia maturation factor beta	Enzyme modulator	0.02
Alzheimer's Disease	C0002395	ABO	28	P16442	ABO, alpha 1-3-N-acetylgalactosaminyltransferase and alpha 1-3-galactosyltransferase	Enzyme	0.02
Alzheimer's Disease	C0002395	GPC1	2817	P35052	glypican 1		0.02
Alzheimer's Disease	C0002395	GPI	2821	P06744	glucose-6-phosphate isomerase	Enzyme	0.02
Alzheimer's Disease	C0002395	IFNL3	282617	Q8IZI9	interferon lambda 3		0.02
Alzheimer's Disease	C0002395	CXCR3	2833	P49682	C-X-C motif chemokine receptor 3	G-protein coupled receptor	0.02
Alzheimer's Disease	C0002395	GPR17	2840	Q13304	G protein-coupled receptor 17	G-protein coupled receptor	0.02
Alzheimer's Disease	C0002395	DLL1	28514	O00548	delta like canonical Notch ligand 1		0.02
Alzheimer's Disease	C0002395	FFAR1	2864	O14842	free fatty acid receptor 1	G-protein coupled receptor	0.02
Alzheimer's Disease	C0002395	GRIA3	2892	P42263	glutamate ionotropic receptor AMPA type subunit 3	Ion channel	0.02
Alzheimer's Disease	C0002395	FLVCR1	28982	Q9Y5Y0	FLVCR heme transporter 1	Transporter	0.02
Alzheimer's Disease	C0002395	SETD2	29072	Q9BYW2	SET domain containing 2, histone lysine methyltransferase	Epigenetic regulator	0.02
Alzheimer's Disease	C0002395	TBK1	29110	Q9UHD2	TANK binding kinase 1	Kinase	0.02
Alzheimer's Disease	C0002395	NCAPH2	29781	Q6IBW4	non-SMC condensin II complex subunit H2		0.02
Alzheimer's Disease	C0002395	PADI1	29943	Q9ULC6	peptidyl arginine deiminase 1		0.02
Alzheimer's Disease	C0002395	NRBF2	29982	Q96F24	nuclear receptor binding factor 2	Transcription factor	0.02
Alzheimer's Disease	C0002395	HCRTR2	3062	O43614	hypocretin receptor 2	G-protein coupled receptor	0.02
Alzheimer's Disease	C0002395	HDAC1	3065	Q13547	histone deacetylase 1	Epigenetic regulator	0.02
Alzheimer's Disease	C0002395	HGF	3082	P14210	hepatocyte growth factor	Enzyme	0.02
Alzheimer's Disease	C0002395	HHEX	3087	Q03014	hematopoietically expressed homeobox		0.02
Alzheimer's Disease	C0002395	ANXA6	309	P08133	annexin A6		0.02
Alzheimer's Disease	C0002395	HLA-B	3106	P01889	major histocompatibility complex, class I, B		0.02
Alzheimer's Disease	C0002395	HLA-C	3107	P10321	major histocompatibility complex, class I, C		0.02
Alzheimer's Disease	C0002395	HMOX2	3163	P30519	heme oxygenase 2		0.02
Alzheimer's Disease	C0002395	HNMT	3176	P50135	histamine N-methyltransferase		0.02
Alzheimer's Disease	C0002395	APC	324	P25054	APC regulator of WNT signaling pathway		0.02
Alzheimer's Disease	C0002395	APEH	327	P13798	acylaminoacyl-peptide hydrolase	Enzyme	0.02
Alzheimer's Disease	C0002395	HTR1A	3350	P08908	5-hydroxytryptamine receptor 1A	G-protein coupled receptor	0.02
Alzheimer's Disease	C0002395	HTR1B	3351	P28222	5-hydroxytryptamine receptor 1B	G-protein coupled receptor	0.02
Alzheimer's Disease	C0002395	APOA2	336	P02652	apolipoprotein A2	Transporter	0.02
Alzheimer's Disease	C0002395	HTR7	3363	P34969	5-hydroxytryptamine receptor 7	G-protein coupled receptor	0.02
Alzheimer's Disease	C0002395	RAB7B	338382	Q96AH8	RAB7B, member RAS oncogene family		0.02
Alzheimer's Disease	C0002395	TMEM119	338773	Q4V9L6	transmembrane protein 119		0.02
Alzheimer's Disease	C0002395	TREML1	340205	Q86YW5	triggering receptor expressed on myeloid cells like 1		0.02
Alzheimer's Disease	C0002395	MOGAT3	346606	Q86VF5	monoacylglycerol O-acyltransferase 3		0.02
Alzheimer's Disease	C0002395	TICAM2	353376	Q86XR7;Q9Y3B3	toll like receptor adaptor molecule 2		0.02
Alzheimer's Disease	C0002395	IL1R1	3554	P14778	interleukin 1 receptor type 1	Receptor	0.02
Alzheimer's Disease	C0002395	IL1RAP	3556	Q9NPH3	interleukin 1 receptor accessory protein	Receptor	0.02
Alzheimer's Disease	C0002395	IL5	3567	P05113	interleukin 5		0.02
Alzheimer's Disease	C0002395	IL6ST	3572	P40189	interleukin 6 signal transducer	Signaling	0.02
Alzheimer's Disease	C0002395	CXCR2	3579	P25025	C-X-C motif chemokine receptor 2	G-protein coupled receptor	0.02
Alzheimer's Disease	C0002395	IL9R	3581	Q01113	interleukin 9 receptor	Receptor	0.02
Alzheimer's Disease	C0002395	IL15	3600	P40933	interleukin 15		0.02
Alzheimer's Disease	C0002395	IL16	3603	Q14005	interleukin 16	Signaling	0.02
Alzheimer's Disease	C0002395	ILK	3611	Q13418	integrin linked kinase	Kinase	0.02
Alzheimer's Disease	C0002395	IMPA1	3612	P29218	inositol monophosphatase 1	Enzyme	0.02
Alzheimer's Disease	C0002395	ING1	3621	Q9UK53	inhibitor of growth family member 1	Nucleic acid binding	0.02
Alzheimer's Disease	C0002395	ITGAL	3683	P20701	integrin subunit alpha L		0.02
Alzheimer's Disease	C0002395	ITGB1	3688	P05556	integrin subunit beta 1	Receptor	0.02
Alzheimer's Disease	C0002395	ITGB2	3689	P05107	integrin subunit beta 2	Receptor	0.02
Alzheimer's Disease	C0002395	ITIH4	3700	Q14624	inter-alpha-trypsin inhibitor heavy chain 4	Enzyme modulator	0.02
Alzheimer's Disease	C0002395	KCNB1	3745	Q14721	potassium voltage-gated channel subfamily B member 1	Ion channel	0.02
Alzheimer's Disease	C0002395	AGRN	375790	O00468	agrin		0.02
Alzheimer's Disease	C0002395	KDR	3791	P35968	kinase insert domain receptor	Kinase	0.02
Alzheimer's Disease	C0002395	KIF5A	3798	Q12840	kinesin family member 5A	Cellular structure	0.02
Alzheimer's Disease	C0002395	ARG1	383	P05089	arginase 1	Enzyme	0.02
Alzheimer's Disease	C0002395	RHOA	387	P61586	ras homolog family member A	Enzyme modulator	0.02
Alzheimer's Disease	C0002395	ARMS2	387715	P0C7Q2	age-related maculopathy susceptibility 2		0.02
Alzheimer's Disease	C0002395	RTL1	388015	A6NKG5	retrotransposon Gag like 1		0.02
Alzheimer's Disease	C0002395	STMN1	3925	P16949	stathmin 1		0.02
Alzheimer's Disease	C0002395	LIG3	3980	P49916	DNA ligase 3	Enzyme	0.02
Alzheimer's Disease	C0002395	LIPC	3990	P11150	lipase C, hepatic type	Enzyme	0.02
Alzheimer's Disease	C0002395	SMIM10L2A	399668	P0DMW4;P0DMW5	small integral membrane protein 10 like 2A		0.02
Alzheimer's Disease	C0002395	LNPEP	4012	Q9UIQ6	leucyl and cystinyl aminopeptidase	Enzyme	0.02
Alzheimer's Disease	C0002395	MIRLET7B	406884		microRNA let-7b		0.02
Alzheimer's Disease	C0002395	MIR125A	406910		microRNA 125a		0.02
Alzheimer's Disease	C0002395	MIR144	406936		microRNA 144		0.02
Alzheimer's Disease	C0002395	MIR15B	406949		microRNA 15b		0.02
Alzheimer's Disease	C0002395	MIR195	406971		microRNA 195		0.02
Alzheimer's Disease	C0002395	MIR214	406996		microRNA 214		0.02
Alzheimer's Disease	C0002395	ARR3	407	P36575	arrestin 3	Enzyme modulator	0.02
Alzheimer's Disease	C0002395	MIR219A1	407002		microRNA 219a-1		0.02
Alzheimer's Disease	C0002395	MIR22	407004		microRNA 22		0.02
Alzheimer's Disease	C0002395	MIR98	407054		microRNA 98		0.02
Alzheimer's Disease	C0002395	SMAD2	4087	Q15796	SMAD family member 2	Transcription factor	0.02
Alzheimer's Disease	C0002395	ARSA	410	P15289	arylsulfatase A	Enzyme	0.02
Alzheimer's Disease	C0002395	MARK3	4140	P27448	microtubule affinity regulating kinase 3	Kinase	0.02
Alzheimer's Disease	C0002395	MBL2	4153	P11226	mannose binding lectin 2	Receptor	0.02
Alzheimer's Disease	C0002395	MCL1	4170	Q07820	MCL1 apoptosis regulator, BCL2 family member	Signaling	0.02
Alzheimer's Disease	C0002395	CD46	4179	P15529	CD46 molecule		0.02
Alzheimer's Disease	C0002395	MEF2A	4205	Q02078	myocyte enhancer factor 2A	Transcription factor	0.02
Alzheimer's Disease	C0002395	MAP3K5	4217	Q99683	mitogen-activated protein kinase kinase kinase 5	Kinase	0.02
Alzheimer's Disease	C0002395	MET	4233	P08581	MET proto-oncogene, receptor tyrosine kinase	Kinase	0.02
Alzheimer's Disease	C0002395	MICB	4277	Q29980	MHC class I polypeptide-related sequence B		0.02
Alzheimer's Disease	C0002395	MMP1	4312	P03956	matrix metallopeptidase 1	Enzyme	0.02
Alzheimer's Disease	C0002395	CD200	4345	P41217	CD200 molecule		0.02
Alzheimer's Disease	C0002395	ASL	435	P04424	argininosuccinate lyase	Enzyme	0.02
Alzheimer's Disease	C0002395	MPZ	4359	P25189	myelin protein zero		0.02
Alzheimer's Disease	C0002395	ABCC1	4363	P33527	ATP binding cassette subfamily C member 1	Transporter	0.02
Alzheimer's Disease	C0002395	EIF2AK4	440275	Q9P2K8	eukaryotic translation initiation factor 2 alpha kinase 4		0.02
Alzheimer's Disease	C0002395	CDNF	441549	Q49AH0	cerebral dopamine neurotrophic factor		0.02
Alzheimer's Disease	C0002395	MIR326	442900		microRNA 326		0.02
Alzheimer's Disease	C0002395	MIR339	442907		microRNA 339		0.02
Alzheimer's Disease	C0002395	MSD	4434		microcephaly with spastic diplegia (Paine syndrome)		0.02
Alzheimer's Disease	C0002395	MSI1	4440	O43347	musashi RNA binding protein 1		0.02
Alzheimer's Disease	C0002395	COX3	4514	P00414	cytochrome c oxidase III	Enzyme	0.02
Alzheimer's Disease	C0002395	MTHFD1	4522	P11586	methylenetetrahydrofolate dehydrogenase, cyclohydrolase and formyltetrahydrofolate synthetase 1	Enzyme	0.02
Alzheimer's Disease	C0002395	ND4	4538	P03905	NADH dehydrogenase, subunit 4 (complex I)	Enzyme	0.02
Alzheimer's Disease	C0002395	MTNR1A	4543	P48039	melatonin receptor 1A	G-protein coupled receptor	0.02
Alzheimer's Disease	C0002395	ZFHX3	463	Q15911;Q6ZP98	zinc finger homeobox 3		0.02
Alzheimer's Disease	C0002395	ATD	465		asphixiating thoracic dystrophy (chondroectodermal dysplasia-like syndrome)		0.02
Alzheimer's Disease	C0002395	NAP1L1	4673	P55209	nucleosome assembly protein 1 like 1	Enzyme modulator	0.02
Alzheimer's Disease	C0002395	NCAM1	4684	P13591	neural cell adhesion molecule 1		0.02
Alzheimer's Disease	C0002395	NCAM2	4685	O15394	neural cell adhesion molecule 2		0.02
Alzheimer's Disease	C0002395	NCL	4691	P19338	nucleolin	Nucleic acid binding	0.02
Alzheimer's Disease	C0002395	NEFH	4744	P12036	neurofilament heavy		0.02
Alzheimer's Disease	C0002395	NFATC3	4775	Q12968	nuclear factor of activated T cells 3	Transcription factor	0.02
Alzheimer's Disease	C0002395	NFATC4	4776	Q14934	nuclear factor of activated T cells 4	Transcription factor	0.02
Alzheimer's Disease	C0002395	ATP12A	479	P54707	ATPase H+/K+ transporting non-gastric alpha2 subunit	Transporter	0.02
Alzheimer's Disease	C0002395	NM	4827		neutrophil migration		0.02
Alzheimer's Disease	C0002395	NOTCH4	4855	Q99466	notch receptor 4		0.02
Alzheimer's Disease	C0002395	PNP	4860	P00491	purine nucleoside phosphorylase	Enzyme	0.02
Alzheimer's Disease	C0002395	NPM1	4869	P06748	nucleophosmin 1	Chaperone	0.02
Alzheimer's Disease	C0002395	NTF4	4909	P34130	neurotrophin 4	Signaling	0.02
Alzheimer's Disease	C0002395	CISD2	493856	Q8N5K1	CDGSH iron sulfur domain 2		0.02
Alzheimer's Disease	C0002395	MIR384	494333		microRNA 384		0.02
Alzheimer's Disease	C0002395	ATP4A	495	P20648	ATPase H+/K+ transporting subunit alpha	Transporter	0.02
Alzheimer's Disease	C0002395	ODC1	4953	P11926	ornithine decarboxylase 1	Enzyme	0.02
Alzheimer's Disease	C0002395	OPRL1	4987	P41146	opioid related nociceptin receptor 1	G-protein coupled receptor	0.02
Alzheimer's Disease	C0002395	OPRM1	4988	P35372	opioid receptor mu 1	G-protein coupled receptor	0.02
Alzheimer's Disease	C0002395	OTC	5009	P00480	ornithine carbamoyltransferase		0.02
Alzheimer's Disease	C0002395	P2RX4	5025	Q99571	purinergic receptor P2X 4	Ion channel	0.02
Alzheimer's Disease	C0002395	PEBP1	5037	P30086	phosphatidylethanolamine binding protein 1	Enzyme modulator	0.02
Alzheimer's Disease	C0002395	PLA2G3	50487	Q9NZ20	phospholipase A2 group III		0.02
Alzheimer's Disease	C0002395	PAK1	5058	Q13153	p21 (RAC1) activated kinase 1	Kinase	0.02
Alzheimer's Disease	C0002395	IL22	50616	Q9GZX6	interleukin 22		0.02
Alzheimer's Disease	C0002395	GEMIN4	50628	P57678	gem nuclear organelle associated protein 4		0.02
Alzheimer's Disease	C0002395	MBL3P	50639		mannose-binding lectin family member 3, pseudogene		0.02
Alzheimer's Disease	C0002395	REG3A	5068	Q06141	regenerating family member 3 alpha		0.02
Alzheimer's Disease	C0002395	HEBP1	50865	Q9NRV9	heme binding protein 1		0.02
Alzheimer's Disease	C0002395	FOXP3	50943	Q9BZS1	forkhead box P3		0.02
Alzheimer's Disease	C0002395	ASCC1	51008	Q8N9N2	activating signal cointegrator 1 complex subunit 1		0.02
Alzheimer's Disease	C0002395	TMED7	51014	Q86XR7;Q9Y3B3	transmembrane p24 trafficking protein 7	Transporter	0.02
Alzheimer's Disease	C0002395	FIS1	51024	Q9Y3D6	fission, mitochondrial 1		0.02
Alzheimer's Disease	C0002395	PRLH	51052	P81277	prolactin releasing hormone		0.02
Alzheimer's Disease	C0002395	CRYL1	51084	Q9Y2S2	crystallin lambda 1	Enzyme	0.02
Alzheimer's Disease	C0002395	ADIPOR1	51094	Q96A54	adiponectin receptor 1	Receptor	0.02
Alzheimer's Disease	C0002395	PCSK1	5122	P29120	proprotein convertase subtilisin/kexin type 1	Enzyme	0.02
Alzheimer's Disease	C0002395	NRN1	51299	Q9NPD7	neuritin 1		0.02
Alzheimer's Disease	C0002395	PDCD1	5133	Q15116	programmed cell death 1		0.02
Alzheimer's Disease	C0002395	UBR5	51366	O95071	ubiquitin protein ligase E3 component n-recognin 5		0.02
Alzheimer's Disease	C0002395	ANGPT4	51378	Q9Y264	angiopoietin 4	Signaling	0.02
Alzheimer's Disease	C0002395	BIN2	51411	Q9UBW5	bridging integrator 2		0.02
Alzheimer's Disease	C0002395	PRRX2	51450	Q99811	paired related homeobox 2		0.02
Alzheimer's Disease	C0002395	LCMT1	51451	Q9UIC8	leucine carboxyl methyltransferase 1		0.02
Alzheimer's Disease	C0002395	PDE7A	5150	Q13946	phosphodiesterase 7A		0.02
Alzheimer's Disease	C0002395	TRMO	51531	Q9BU70	tRNA methyltransferase O		0.02
Alzheimer's Disease	C0002395	SIRT6	51548	Q8N6T7	sirtuin 6	Epigenetic regulator	0.02
Alzheimer's Disease	C0002395	GDE1	51573	Q9NZC3	glycerophosphodiester phosphodiesterase 1		0.02
Alzheimer's Disease	C0002395	LSR	51599	Q86X29	lipolysis stimulated lipoprotein receptor		0.02
Alzheimer's Disease	C0002395	PGF	5228	P49763	placental growth factor	Signaling	0.02
Alzheimer's Disease	C0002395	SERPINB6	5269	P35237	serpin family B member 6	Enzyme modulator	0.02
Alzheimer's Disease	C0002395	PI4KA	5297	P42356	phosphatidylinositol 4-kinase alpha	Kinase	0.02
Alzheimer's Disease	C0002395	PKM	5315	P14618	pyruvate kinase M1/2	Kinase	0.02
Alzheimer's Disease	C0002395	SERPINF2	5345	P08697	serpin family F member 2	Enzyme modulator	0.02
Alzheimer's Disease	C0002395	PLK1	5347	P53350	polo like kinase 1	Kinase	0.02
Alzheimer's Disease	C0002395	FXYD1	5348	O00168	FXYD domain containing ion transport regulator 1	Ion channel	0.02
Alzheimer's Disease	C0002395	PRRX1	5396	P54821	paired related homeobox 1		0.02
Alzheimer's Disease	C0002395	PNMT	5409	P11086	phenylethanolamine N-methyltransferase	Enzyme	0.02
Alzheimer's Disease	C0002395	PON3	5446	Q15166	paraoxonase 3		0.02
Alzheimer's Disease	C0002395	POU2F1	5451	P14859	POU class 2 homeobox 1		0.02
Alzheimer's Disease	C0002395	PPIA	5478	P62937	peptidylprolyl isomerase A		0.02
Alzheimer's Disease	C0002395	AHI1	54806	Q8N157	Abelson helper integration site 1		0.02
Alzheimer's Disease	C0002395	TRPM7	54822	Q96QT4	transient receptor potential cation channel subfamily M member 7	Ion channel	0.02
Alzheimer's Disease	C0002395	SLC25A38	54977	Q96DW6	solute carrier family 25 member 38	Transporter	0.02
Alzheimer's Disease	C0002395	PPP1CA	5499	P62136	protein phosphatase 1 catalytic subunit alpha	Enzyme	0.02
Alzheimer's Disease	C0002395	ACP3	55	P15309	acid phosphatase 3	Enzyme	0.02
Alzheimer's Disease	C0002395	PPP1R1A	5502	Q13522	protein phosphatase 1 regulatory inhibitor subunit 1A	Enzyme modulator	0.02
Alzheimer's Disease	C0002395	PPP1R10	5514	Q96QC0	protein phosphatase 1 regulatory subunit 10		0.02
Alzheimer's Disease	C0002395	PPP2CA	5515	P67775	protein phosphatase 2 catalytic subunit alpha		0.02
Alzheimer's Disease	C0002395	PPP2R2B	5521	Q00005	protein phosphatase 2 regulatory subunit Bbeta	Enzyme	0.02
Alzheimer's Disease	C0002395	ADI1	55256	Q9BV57	acireductone dioxygenase 1	Enzyme	0.02
Alzheimer's Disease	C0002395	PPP3CA	5530	Q08209	protein phosphatase 3 catalytic subunit alpha		0.02
Alzheimer's Disease	C0002395	PLXNA3	55558	P51805	plexin A3		0.02
Alzheimer's Disease	C0002395	PRKAR1A	5573	P10644	protein kinase cAMP-dependent type I regulatory subunit alpha		0.02
Alzheimer's Disease	C0002395	HHAT	55733	Q5VTY9	hedgehog acyltransferase	Enzyme	0.02
Alzheimer's Disease	C0002395	MAPK9	5601	P45984	mitogen-activated protein kinase 9	Kinase	0.02
Alzheimer's Disease	C0002395	PRSS3	5646	P35030	serine protease 3	Enzyme	0.02
Alzheimer's Disease	C0002395	MASP1	5648	P48740	mannan binding lectin serine peptidase 1	Enzyme	0.02
Alzheimer's Disease	C0002395	AZU1	566	P20160	azurocidin 1	Enzyme	0.02
Alzheimer's Disease	C0002395	PSD	5662	A5PKW4	pleckstrin and Sec7 domain containing		0.02
Alzheimer's Disease	C0002395	SPHK2	56848	Q9NRA0	sphingosine kinase 2	Kinase	0.02
Alzheimer's Disease	C0002395	PSMB6	5694	P28072	proteasome 20S subunit beta 6		0.02
Alzheimer's Disease	C0002395	PSMB9	5698	P28065	proteasome 20S subunit beta 9		0.02
Alzheimer's Disease	C0002395	PNPLA2	57104	Q96AD5	patatin like phospholipase domain containing 2	Enzyme	0.02
Alzheimer's Disease	C0002395	PDSS2	57107	Q86YH6	decaprenyl diphosphate synthase subunit 2		0.02
Alzheimer's Disease	C0002395	PTGER3	5733	P43115	prostaglandin E receptor 3	G-protein coupled receptor	0.02
Alzheimer's Disease	C0002395	MIR451A	574411		microRNA 451a		0.02
Alzheimer's Disease	C0002395	MIR193B	574455		microRNA 193b		0.02
Alzheimer's Disease	C0002395	KIDINS220	57498	Q9ULH0	kinase D interacting substrate 220		0.02
Alzheimer's Disease	C0002395	ALS2	57679	Q96Q42	alsin Rho guanine nucleotide exchange factor ALS2		0.02
Alzheimer's Disease	C0002395	TRIB3	57761	Q96RU7	tribbles pseudokinase 3	Kinase	0.02
Alzheimer's Disease	C0002395	GRHL3	57822	Q8TE85	grainyhead like transcription factor 3	Transcription factor	0.02
Alzheimer's Disease	C0002395	NLRC4	58484	Q9NPP4	NLR family CARD domain containing 4		0.02
Alzheimer's Disease	C0002395	PZP	5858	P20742	PZP alpha-2-macroglobulin like	Enzyme modulator	0.02
Alzheimer's Disease	C0002395	RAB3A	5864	P20336	RAB3A, member RAS oncogene family		0.02
Alzheimer's Disease	C0002395	RAB4A	5867	P20338	RAB4A, member RAS oncogene family		0.02
Alzheimer's Disease	C0002395	RAB6A	5870	P20340	RAB6A, member RAS oncogene family		0.02
Alzheimer's Disease	C0002395	RAP1A	5906	P62834	RAP1A, member of RAS oncogene family	Enzyme modulator	0.02
Alzheimer's Disease	C0002395	IL21	59067	Q9HBE4	interleukin 21		0.02
Alzheimer's Disease	C0002395	CCND1	595	P24385	cyclin D1	Enzyme modulator	0.02
Alzheimer's Disease	C0002395	RFC1	5981	P35251	replication factor C subunit 1		0.02
Alzheimer's Disease	C0002395	RPL29	6159	P47914	ribosomal protein L29	Nucleic acid binding	0.02
Alzheimer's Disease	C0002395	RRAS	6237	P10301	RAS related	Enzyme modulator	0.02
Alzheimer's Disease	C0002395	S100A6	6277	P06703	S100 calcium binding protein A6	Calcium-binding protein	0.02
Alzheimer's Disease	C0002395	S100A12	6283	P80511	S100 calcium binding protein A12	Calcium-binding protein	0.02
Alzheimer's Disease	C0002395	CFB	629	P00751	complement factor B		0.02
Alzheimer's Disease	C0002395	CCL4	6351	P13236;Q8NHW4	C-C motif chemokine ligand 4	Signaling	0.02
Alzheimer's Disease	C0002395	BCAN	63827	Q96GW7	brevican	Extracellular structure	0.02
Alzheimer's Disease	C0002395	SDC2	6383	P34741	syndecan 2	Extracellular structure	0.02
Alzheimer's Disease	C0002395	NEUROD6	63974	Q96NK8	neuronal differentiation 6	Enzyme	0.02
Alzheimer's Disease	C0002395	SEL1L	6400	Q9UBV2	SEL1L adaptor subunit of ERAD E3 ubiquitin ligase		0.02
Alzheimer's Disease	C0002395	TNMD	64102	Q9H2S6	tenomodulin		0.02
Alzheimer's Disease	C0002395	MOAP1	64112	Q96BY2	modulator of apoptosis 1		0.02
Alzheimer's Disease	C0002395	SETMAR	6419	Q53H47	SET domain and mariner transposase fusion gene	Epigenetic regulator	0.02
Alzheimer's Disease	C0002395	SRSF2	6427	Q01130	serine and arginine rich splicing factor 2	Nucleic acid binding	0.02
Alzheimer's Disease	C0002395	LOC643387	643387		TAR DNA binding protein pseudogene		0.02
Alzheimer's Disease	C0002395	AZI2	64343	Q9H6S1	5-azacytidine induced 2		0.02
Alzheimer's Disease	C0002395	SIL1	64374	Q9H173	SIL1 nucleotide exchange factor		0.02
Alzheimer's Disease	C0002395	HHIP	64399	Q96QV1	hedgehog interacting protein		0.02
Alzheimer's Disease	C0002395	SGCG	6445	Q13326	sarcoglycan gamma	Cellular structure	0.02
Alzheimer's Disease	C0002395	SMIM10L2B	644596	P0DMW4;P0DMW5	small integral membrane protein 10 like 2B		0.02
Alzheimer's Disease	C0002395	ITSN1	6453	Q15811	intersectin 1	Enzyme modulator	0.02
Alzheimer's Disease	C0002395	PDIA2	64714	Q13087	protein disulfide isomerase family A member 2		0.02
Alzheimer's Disease	C0002395	BMI1	648	P35226	BMI1 proto-oncogene, polycomb ring finger		0.02
Alzheimer's Disease	C0002395	ST8SIA1	6489	Q92185	ST8 alpha-N-acetyl-neuraminide alpha-2,8-sialyltransferase 1		0.02
Alzheimer's Disease	C0002395	SIM2	6493	Q14190	SIM bHLH transcription factor 2	Transcription factor	0.02
Alzheimer's Disease	C0002395	SLC1A3	6507	P43003	solute carrier family 1 member 3	Transporter	0.02
Alzheimer's Disease	C0002395	CXADRP1	653108		CXADR pseudogene 1		0.02
Alzheimer's Disease	C0002395	GGTLC5P	653590		gamma-glutamyltransferase light chain 5 pseudogene		0.02
Alzheimer's Disease	C0002395	BMP6	654	P22004	bone morphogenetic protein 6	Signaling	0.02
Alzheimer's Disease	C0002395	SLC19A1	6573	P41440	solute carrier family 19 member 1	Transporter	0.02
Alzheimer's Disease	C0002395	SLPI	6590	P03973	secretory leukocyte peptidase inhibitor	Enzyme modulator	0.02
Alzheimer's Disease	C0002395	SMPD1	6609	P17405	sphingomyelin phosphodiesterase 1	Enzyme	0.02
Alzheimer's Disease	C0002395	BNIP3	664	Q12983	BCL2 interacting protein 3		0.02
Alzheimer's Disease	C0002395	SPARC	6678	P09486	secreted protein acidic and cysteine rich	Signaling	0.02
Alzheimer's Disease	C0002395	SPAST	6683	Q9UBP0	spastin	Cellular structure	0.02
Alzheimer's Disease	C0002395	SPG7	6687	Q9UQ90	SPG7 matrix AAA peptidase subunit, paraplegin	Enzyme	0.02
Alzheimer's Disease	C0002395	ST13	6767	P50502	ST13 Hsp70 interacting protein		0.02
Alzheimer's Disease	C0002395	STAT1	6772	P42224	signal transducer and activator of transcription 1	Nucleic acid binding	0.02
Alzheimer's Disease	C0002395	SULT2A1	6822	Q06520	sulfotransferase family 2A member 1		0.02
Alzheimer's Disease	C0002395	BST1	683	Q10588	bone marrow stromal cell antigen 1	Enzyme	0.02
Alzheimer's Disease	C0002395	SYN2	6854	Q92777	synapsin II	Cellular structure	0.02
Alzheimer's Disease	C0002395	TGFBR1	7046	P36897	transforming growth factor beta receptor 1	Kinase	0.02
Alzheimer's Disease	C0002395	TGM1	7051	P22735	transglutaminase 1	Enzyme	0.02
Alzheimer's Disease	C0002395	THAS	7055		thoracoabdominal syndrome		0.02
Alzheimer's Disease	C0002395	TIA1	7072	P31483	TIA1 cytotoxic granule associated RNA binding protein		0.02
Alzheimer's Disease	C0002395	TLR5	7100	O60602	toll like receptor 5		0.02
Alzheimer's Disease	C0002395	C1QA	712	P02745	complement C1q A chain		0.02
Alzheimer's Disease	C0002395	TNFAIP1	7126	Q13829	TNF alpha induced protein 1		0.02
Alzheimer's Disease	C0002395	C1R	715	P00736	complement C1r	Enzyme	0.02
Alzheimer's Disease	C0002395	C3AR1	719	Q16581	complement C3a receptor 1	G-protein coupled receptor	0.02
Alzheimer's Disease	C0002395	HSP90B2P	7190	Q58FF3	heat shock protein 90 beta family member 2, pseudogene	Chaperone	0.02
Alzheimer's Disease	C0002395	TTPA	7274	P49638	alpha tocopherol transfer protein	Transporter	0.02
Alzheimer's Disease	C0002395	GGTLC3	728226	B5MD39	gamma-glutamyltransferase light chain family member 3		0.02
Alzheimer's Disease	C0002395	DEFA1B	728358	P59665	defensin alpha 1B		0.02
Alzheimer's Disease	C0002395	GGT2	728441	P36268	gamma-glutamyltransferase 2		0.02
Alzheimer's Disease	C0002395	TXNRD1	7296	Q16881	thioredoxin reductase 1	Enzyme	0.02
Alzheimer's Disease	C0002395	TYK2	7297	P29597	tyrosine kinase 2	Kinase	0.02
Alzheimer's Disease	C0002395	GGTLC4P	729838		gamma-glutamyltransferase light chain 4 pseudogene		0.02
Alzheimer's Disease	C0002395	TYR	7299	P14679	tyrosinase	Enzyme	0.02
Alzheimer's Disease	C0002395	TYRO3	7301	Q06418	TYRO3 protein tyrosine kinase	Kinase	0.02
Alzheimer's Disease	C0002395	TYRP1	7306	P17643	tyrosinase related protein 1	Enzyme	0.02
Alzheimer's Disease	C0002395	UMOD	7369	P07911	uromodulin		0.02
Alzheimer's Disease	C0002395	UNG	7374	P13051	uracil DNA glycosylase		0.02
Alzheimer's Disease	C0002395	USF1	7391	P22415	upstream transcription factor 1		0.02
Alzheimer's Disease	C0002395	USF2	7392	Q15853	upstream transcription factor 2, c-fos interacting		0.02
Alzheimer's Disease	C0002395	VAV1	7409	P15498	vav guanine nucleotide exchange factor 1		0.02
Alzheimer's Disease	C0002395	VIP	7432	P01282	vasoactive intestinal peptide	Signaling	0.02
Alzheimer's Disease	C0002395	VWF	7450	P04275	von Willebrand factor	Enzyme modulator	0.02
Alzheimer's Disease	C0002395	WNT1	7471	P04628	Wnt family member 1	Signaling	0.02
Alzheimer's Disease	C0002395	XBP1P1	7495		X-box binding protein 1 pseudogene 1		0.02
Alzheimer's Disease	C0002395	YES1	7525	P07947	YES proto-oncogene 1, Src family tyrosine kinase	Kinase	0.02
Alzheimer's Disease	C0002395	CA2	760	P00918	carbonic anhydrase 2		0.02
Alzheimer's Disease	C0002395	SLC30A1	7779	Q9Y6M5	solute carrier family 30 member 1	Transporter	0.02
Alzheimer's Disease	C0002395	AD10	780912		Alzheimer disease-10		0.02
Alzheimer's Disease	C0002395	CARD14	79092	Q9BXL6	caspase recruitment domain family member 14		0.02
Alzheimer's Disease	C0002395	CP20	7938		lymphocyte cytosol polypeptide, 20 kD		0.02
Alzheimer's Disease	C0002395	DHX40	79665	Q8IX18	DEAH-box helicase 40	Enzyme	0.02
Alzheimer's Disease	C0002395	CALCR	799	P30988	calcitonin receptor	G-protein coupled receptor	0.02
Alzheimer's Disease	C0002395	NAA25	80018	Q14CX7	N-alpha-acetyltransferase 25, NatB auxiliary subunit	Enzyme	0.02
Alzheimer's Disease	C0002395	NR4A3	8013	Q92570	nuclear receptor subfamily 4 group A member 3	Nuclear receptor	0.02
Alzheimer's Disease	C0002395	TET1	80312	Q8NFU7	tet methylcytosine dioxygenase 1		0.02
Alzheimer's Disease	C0002395	PPP1R2C	80316	O14990	PPP1R2C family member C	Enzyme modulator	0.02
Alzheimer's Disease	C0002395	LPAL2	80350	Q16609	lipoprotein(a) like 2, pseudogene	Enzyme	0.02
Alzheimer's Disease	C0002395	BHLHB9	80823	Q6PI77	basic helix-loop-helix family member b9		0.02
Alzheimer's Disease	C0002395	NPL	80896	Q9BXD5	N-acetylneuraminate pyruvate lyase	Enzyme	0.02
Alzheimer's Disease	C0002395	CALR	811	P27797	calreticulin	Calcium-binding protein	0.02
Alzheimer's Disease	C0002395	CAMK4	814	Q16566	calcium/calmodulin dependent protein kinase IV	Kinase	0.02
Alzheimer's Disease	C0002395	SNX27	81609	Q96L92	sorting nexin 27		0.02
Alzheimer's Disease	C0002395	CDR3	8163		Cerebellar degeneration-related autoantigen-3		0.02
Alzheimer's Disease	C0002395	CAMP	820	P49913	cathelicidin antimicrobial peptide		0.02
Alzheimer's Disease	C0002395	USP9X	8239	Q93008	ubiquitin specific peptidase 9 X-linked		0.02
Alzheimer's Disease	C0002395	BRAP	8315	Q7Z569	BRCA1 associated protein		0.02
Alzheimer's Disease	C0002395	ARHGAP24	83478	Q8N264	Rho GTPase activating protein 24		0.02
Alzheimer's Disease	C0002395	CRISPLD2	83716	Q9H0B8	cysteine rich secretory protein LCCL domain containing 2	Immune response	0.02
Alzheimer's Disease	C0002395	CASP7	840	P55210	caspase 7	Enzyme	0.02
Alzheimer's Disease	C0002395	SPARCL1	8404	Q14515	SPARC like 1	Signaling	0.02
Alzheimer's Disease	C0002395	MINDY4	84182	Q4G0A6	MINDY lysine 48 deubiquitinase 4		0.02
Alzheimer's Disease	C0002395	RHBDD1	84236	Q8TEB9	rhomboid domain containing 1	Enzyme	0.02
Alzheimer's Disease	C0002395	PPP1R9B	84687	Q96SB3	protein phosphatase 1 regulatory subunit 9B		0.02
Alzheimer's Disease	C0002395	PTPN5	84867	P54829	protein tyrosine phosphatase non-receptor type 5		0.02
Alzheimer's Disease	C0002395	UBASH3B	84959	Q8TF42	ubiquitin associated and SH3 domain containing B		0.02
Alzheimer's Disease	C0002395	LGR5	8549	O75473	leucine rich repeat containing G protein-coupled receptor 5	G-protein coupled receptor	0.02
Alzheimer's Disease	C0002395	HSD17B6	8630	O14756	hydroxysteroid 17-beta dehydrogenase 6	Enzyme	0.02
Alzheimer's Disease	C0002395	TNK1	8711	Q13470	tyrosine kinase non receptor 1	Kinase	0.02
Alzheimer's Disease	C0002395	CFLAR	8837	O15519	CASP8 and FADD like apoptosis regulator	Enzyme	0.02
Alzheimer's Disease	C0002395	CCK	885	P06307	cholecystokinin		0.02
Alzheimer's Disease	C0002395	PER3	8863	P56645	period circadian regulator 3	Transcription factor	0.02
Alzheimer's Disease	C0002395	PER2	8864	O15055	period circadian regulator 2	Transcription factor	0.02
Alzheimer's Disease	C0002395	ARHGEF7	8874	Q14155	Rho guanine nucleotide exchange factor 7		0.02
Alzheimer's Disease	C0002395	WASF1	8936	Q92558	WASP family member 1	Cellular structure	0.02
Alzheimer's Disease	C0002395	NAV3	89795	Q8IVL0	neuron navigator 3		0.02
Alzheimer's Disease	C0002395	CHRFAM7A	89832	P36544;Q494W8	CHRNA7 (exons 5-10) and FAM7A (exons A-E) fusion		0.02
Alzheimer's Disease	C0002395	HSPB3	8988	Q12988	heat shock protein family B (small) member 3		0.02
Alzheimer's Disease	C0002395	TRPA1	8989	O75762	transient receptor potential cation channel subfamily A member 1	Ion channel	0.02
Alzheimer's Disease	C0002395	HAP1	9001	P54257	huntingtin associated protein 1	Transporter	0.02
Alzheimer's Disease	C0002395	SOCS3	9021	O14543	suppressor of cytokine signaling 3	Enzyme modulator	0.02
Alzheimer's Disease	C0002395	MCU	90550	Q8NE86	mitochondrial calcium uniporter	Ion channel	0.02
Alzheimer's Disease	C0002395	CCT	907		cataract, congenital, total		0.02
Alzheimer's Disease	C0002395	CREB3L1	90993	Q96BA8	cAMP responsive element binding protein 3 like 1		0.02
Alzheimer's Disease	C0002395	LMF2	91289	Q9BU23	lipase maturation factor 2		0.02
Alzheimer's Disease	C0002395	SYNGR1	9145	O43759	synaptogyrin 1	Transporter	0.02
Alzheimer's Disease	C0002395	IL1RL1	9173	Q01638	interleukin 1 receptor like 1	Receptor	0.02
Alzheimer's Disease	C0002395	ARHGEF2	9181	Q92974	Rho/Rac guanine nucleotide exchange factor 2		0.02
Alzheimer's Disease	C0002395	SLC33A1	9197	O00400	solute carrier family 33 member 1	Transporter	0.02
Alzheimer's Disease	C0002395	NOG	9241	Q13253	noggin		0.02
Alzheimer's Disease	C0002395	CD8A	925	P01732	CD8a molecule		0.02
Alzheimer's Disease	C0002395	TSPOAP1	9256	O95153	TSPO associated protein 1		0.02
Alzheimer's Disease	C0002395	SOCS6	9306	O14544	suppressor of cytokine signaling 6	Enzyme modulator	0.02
Alzheimer's Disease	C0002395	KLF4	9314	O43474	Kruppel like factor 4	Nucleic acid binding	0.02
Alzheimer's Disease	C0002395	CGB5	93659	P0DN86	chorionic gonadotropin subunit beta 5		0.02
Alzheimer's Disease	C0002395	FTMT	94033	Q8N4E7	ferritin mitochondrial	Storage	0.02
Alzheimer's Disease	C0002395	CD80	941	P33681	CD80 molecule		0.02
Alzheimer's Disease	C0002395	CGB8	94115	P0DN86	chorionic gonadotropin subunit beta 8		0.02
Alzheimer's Disease	C0002395	OPN4	94233	Q9UHM6	opsin 4	G-protein coupled receptor	0.02
Alzheimer's Disease	C0002395	FOXQ1	94234	Q9C009	forkhead box Q1	Transcription factor	0.02
Alzheimer's Disease	C0002395	AIM2	9447	O14862	absent in melanoma 2		0.02
Alzheimer's Disease	C0002395	HOMER1	9456	Q86YM7	homer scaffold protein 1		0.02
Alzheimer's Disease	C0002395	ATG5	9474	Q9H1Y0	autophagy related 5	Transporter	0.02
Alzheimer's Disease	C0002395	NAPSA	9476	O96009	napsin A aspartic peptidase	Enzyme	0.02
Alzheimer's Disease	C0002395	ADAMTS3	9508	O15072	ADAM metallopeptidase with thrombospondin type 1 motif 3	Enzyme	0.02
Alzheimer's Disease	C0002395	GDF15	9518	Q99988	growth differentiation factor 15	Signaling	0.02
Alzheimer's Disease	C0002395	NPEPPS	9520	P55786	aminopeptidase puromycin sensitive	Enzyme	0.02
Alzheimer's Disease	C0002395	VPS26A	9559	O75436	VPS26, retromer complex component A	Transporter	0.02
Alzheimer's Disease	C0002395	CD47	961	Q08722	CD47 molecule		0.02
Alzheimer's Disease	C0002395	CLSTN3	9746	Q9BQT9	calsyntenin 3	Calcium-binding protein	0.02
Alzheimer's Disease	C0002395	SNPH	9751	O15079	syntaphilin	Transporter	0.02
Alzheimer's Disease	C0002395	SCRN1	9805	Q12765	secernin 1		0.02
Alzheimer's Disease	C0002395	NCAPD2	9918	Q15021	non-SMC condensin I complex subunit D2	Nucleic acid binding	0.02
Alzheimer's Disease	C0002395	NR1I3	9970	Q14994	nuclear receptor subfamily 1 group I member 3	Nuclear receptor	0.02
Alzheimer's Disease	C0002395	ADA	100	P00813	adenosine deaminase	Enzyme	0.01
Alzheimer's Disease	C0002395	CDH2	1000	P19022	cadherin 2		0.01
Alzheimer's Disease	C0002395	CDKN2B-AS1	100048912		CDKN2B antisense RNA 1		0.01
Alzheimer's Disease	C0002395	KCNE3	10008	Q9Y6H6	potassium voltage-gated channel subfamily E regulatory subunit 3	Ion channel	0.01
Alzheimer's Disease	C0002395	TANK	10010	Q92844	TRAF family member associated NFKB activator		0.01
Alzheimer's Disease	C0002395	SRA1	10011	Q9HD15	steroid receptor RNA activator 1		0.01
Alzheimer's Disease	C0002395	MIR873	100126316		microRNA 873		0.01
Alzheimer's Disease	C0002395	MIR301B	100126318		microRNA 301b		0.01
Alzheimer's Disease	C0002395	MIR937	100126338		microRNA 937		0.01
Alzheimer's Disease	C0002395	ACE3P	100129123		angiotensin I converting enzyme 3, pseudogene		0.01
Alzheimer's Disease	C0002395	SOD2-OT1	100129518		SOD2 overlapping transcript 1		0.01
Alzheimer's Disease	C0002395	AD14	100188754		Alzheimer disease 14		0.01
Alzheimer's Disease	C0002395	MFT2	100188881		Trichoepithelioma, multiple familial, 2		0.01
Alzheimer's Disease	C0002395	SH2B3	10019	Q9UQQ2	SH2B adaptor protein 3		0.01
Alzheimer's Disease	C0002395	GNE	10020	Q9Y223	glucosamine (UDP-N-acetyl)-2-epimerase/N-acetylmannosamine kinase	Enzyme	0.01
Alzheimer's Disease	C0002395	TSPY10	100289087	P0CV98;P0CW01;Q01534	testis specific protein Y-linked 10		0.01
Alzheimer's Disease	C0002395	DEFB4B	100289462	O15263	defensin beta 4B		0.01
Alzheimer's Disease	C0002395	MIR1246	100302142		microRNA 1246		0.01
Alzheimer's Disease	C0002395	MIR1229	100302156		microRNA 1229		0.01
Alzheimer's Disease	C0002395	MIR1306	100302197		microRNA 1306		0.01
Alzheimer's Disease	C0002395	MIR664A	100302234		microRNA 664a		0.01
Alzheimer's Disease	C0002395	MIR1908	100302263		microRNA 1908		0.01
Alzheimer's Disease	C0002395	FAS-AS1	100302740		FAS antisense RNA 1		0.01
Alzheimer's Disease	C0002395	PARK16	100359403		Parkinson disease 16 (susceptibility)		0.01
Alzheimer's Disease	C0002395	MIR320E	100422913		microRNA 320e		0.01
Alzheimer's Disease	C0002395	SH2D3C	10044	Q8N5H7	SH2 domain containing 3C		0.01
Alzheimer's Disease	C0002395	MTRNR2L12	100463498	P0DMP1	MT-RNR2 like 12		0.01
Alzheimer's Disease	C0002395	LINC00672	100505576		long intergenic non-protein coding RNA 672		0.01
Alzheimer's Disease	C0002395	OCLN	100506658	Q16625	occludin		0.01
Alzheimer's Disease	C0002395	SNHG19	100507303		small nucleolar RNA host gene 19		0.01
Alzheimer's Disease	C0002395	MICA	100507436	Q29983	MHC class I polypeptide-related sequence A		0.01
Alzheimer's Disease	C0002395	SOX21-AS1	100507533		SOX21 antisense divergent transcript 1		0.01
Alzheimer's Disease	C0002395	TMX2-CTNND1	100528016		TMX2-CTNND1 readthrough (NMD candidate)		0.01
Alzheimer's Disease	C0002395	FXYD6-FXYD2	100533181		FXYD6-FXYD2 readthrough		0.01
Alzheimer's Disease	C0002395	P2RX5-TAX1BP3	100533970		P2RX5-TAX1BP3 readthrough (NMD candidate)		0.01
Alzheimer's Disease	C0002395	MIR4668	100616114		microRNA 4668		0.01
Alzheimer's Disease	C0002395	MIR4487	100616222		microRNA 4487		0.01
Alzheimer's Disease	C0002395	IL18BP	10068	O95998	interleukin 18 binding protein		0.01
Alzheimer's Disease	C0002395	PQBP1	10084	O60828	polyglutamine binding protein 1	Transcription factor	0.01
Alzheimer's Disease	C0002395	GDNF-AS1	100861519		GDNF antisense RNA 1		0.01
Alzheimer's Disease	C0002395	CERT1	10087	Q9Y5P4	ceramide transporter 1	Transporter	0.01
Alzheimer's Disease	C0002395	LINC-ROR	100885779		long intergenic non-protein coding RNA, regulator of reprogramming		0.01
Alzheimer's Disease	C0002395	ACTR2	10097	P61160	actin related protein 2	Cellular structure	0.01
Alzheimer's Disease	C0002395	TSPAN3	10099	O60637	tetraspanin 3		0.01
Alzheimer's Disease	C0002395	NOTCH2NLC	100996717	P0DPK4;Q7Z3S9	notch 2 N-terminal like C		0.01
Alzheimer's Disease	C0002395	CTDSP2	10106	O14595	CTD small phosphatase 2		0.01
Alzheimer's Disease	C0002395	OPN1MW3	101060233	P04001;P0DN77;P0DN78	opsin 1, medium wave sensitive 3		0.01
Alzheimer's Disease	C0002395	BCAP31	10134	P51572	B cell receptor associated protein 31	Transporter	0.01
Alzheimer's Disease	C0002395	NAMPT	10135	P43490	nicotinamide phosphoribosyltransferase	Signaling	0.01
Alzheimer's Disease	C0002395	LINC01080	101515984		long intergenic non-protein coding RNA 1080		0.01
Alzheimer's Disease	C0002395	WASF2	10163	Q9Y6W5	WASP family member 2	Cellular structure	0.01
Alzheimer's Disease	C0002395	MPHOSPH6	10200	Q99547	M-phase phosphoprotein 6		0.01
Alzheimer's Disease	C0002395	EIF1	10209	P41567	eukaryotic translation initiation factor 1		0.01
Alzheimer's Disease	C0002395	TOPORS	10210	Q9NS56	TOP1 binding arginine/serine rich protein	Enzyme	0.01
Alzheimer's Disease	C0002395	DDX39A	10212	O00148	DExD-box helicase 39A		0.01
Alzheimer's Disease	C0002395	OLIG2	10215	Q13516	oligodendrocyte transcription factor 2	Enzyme	0.01
Alzheimer's Disease	C0002395	CALCOCO2	10241	Q13137	calcium binding and coiled-coil domain 2		0.01
Alzheimer's Disease	C0002395	RABEPK	10244	Q7Z6M1	Rab9 effector protein with kelch motifs		0.01
Alzheimer's Disease	C0002395	MIR6840	102466747		microRNA 6840		0.01
Alzheimer's Disease	C0002395	MIR6845	102466748		microRNA 6845		0.01
Alzheimer's Disease	C0002395	GLYAT	10249	Q6IB77	glycine-N-acyltransferase		0.01
Alzheimer's Disease	C0002395	CDK9	1025	P50750	cyclin dependent kinase 9	Kinase	0.01
Alzheimer's Disease	C0002395	STAM2	10254	O75886	signal transducing adaptor molecule 2		0.01
Alzheimer's Disease	C0002395	ABCC4	10257	O15439	ATP binding cassette subfamily C member 4	Transporter	0.01
Alzheimer's Disease	C0002395	RAMP2	10266	O60895	receptor activity modifying protein 2	Receptor	0.01
Alzheimer's Disease	C0002395	LOC102723407	102723407		immunoglobulin heavy variable 4-38-2-like		0.01
Alzheimer's Disease	C0002395	LOC102724334	102724334	P57053	histone H2B type F-S-like		0.01
Alzheimer's Disease	C0002395	APC2	10297	O95996	APC regulator of WNT signaling pathway 2		0.01
Alzheimer's Disease	C0002395	APBB3	10307	O95704	amyloid beta precursor protein binding family B member 3		0.01
Alzheimer's Disease	C0002395	TCIRG1	10312	Q13488	T cell immune regulator 1, ATPase H+ transporting V0 subunit a3	Transporter	0.01
Alzheimer's Disease	C0002395	LANCL1	10314	O43813	LanC like 1		0.01
Alzheimer's Disease	C0002395	LAMC3	10319	Q9Y6N6	laminin subunit gamma 3	Enzyme modulator	0.01
Alzheimer's Disease	C0002395	CDKN2D	1032	P55273	cyclin dependent kinase inhibitor 2D		0.01
Alzheimer's Disease	C0002395	TLR6	10333	Q9Y2C9	toll like receptor 6		0.01
Alzheimer's Disease	C0002395	CCL26	10344	Q9Y258	C-C motif chemokine ligand 26	Signaling	0.01
Alzheimer's Disease	C0002395	WARS2	10352	Q9UGM6	tryptophanyl tRNA synthetase 2, mitochondrial		0.01
Alzheimer's Disease	C0002395	NPM3	10360	O75607	nucleophosmin/nucleoplasmin 3	Chaperone	0.01
Alzheimer's Disease	C0002395	SEMA3A	10371	Q14563	semaphorin 3A	Signaling	0.01
Alzheimer's Disease	C0002395	TUBB4B	10383	P68371	tubulin beta 4B class IVb	Cellular structure	0.01
Alzheimer's Disease	C0002395	SYCP2	10388	Q9BX26	synaptonemal complex protein 2		0.01
Alzheimer's Disease	C0002395	RACK1	10399	P63244	receptor for activated C kinase 1		0.01
Alzheimer's Disease	C0002395	ADARB1	104	P78563	adenosine deaminase RNA specific B1	Enzyme	0.01
Alzheimer's Disease	C0002395	PEMT	10400	Q9UBM1	phosphatidylethanolamine N-methyltransferase		0.01
Alzheimer's Disease	C0002395	SPAG11B	10407	Q08648;Q6PDA7	sperm associated antigen 11B		0.01
Alzheimer's Disease	C0002395	CDSN	1041	Q15517	corneodesmosin		0.01
Alzheimer's Disease	C0002395	IFITM3	10410	Q01628	interferon induced transmembrane protein 3		0.01
Alzheimer's Disease	C0002395	YAP1	10413	P46937	Yes associated protein 1	Enzyme modulator	0.01
Alzheimer's Disease	C0002395	PRMT5	10419	O14744	protein arginine methyltransferase 5	Epigenetic regulator	0.01
Alzheimer's Disease	C0002395	CFDP1	10428	Q9UEE9	craniofacial development protein 1		0.01
Alzheimer's Disease	C0002395	FAM3C	10447	Q92520	FAM3 metabolism regulating signaling molecule C		0.01
Alzheimer's Disease	C0002395	GPNMB	10457	Q14956	glycoprotein nmb	Signaling	0.01
Alzheimer's Disease	C0002395	COG5	10466	Q9UP83	component of oligomeric golgi complex 5		0.01
Alzheimer's Disease	C0002395	ATP5PD	10476	O75947	ATP synthase peripheral stalk subunit d	Transporter	0.01
Alzheimer's Disease	C0002395	CEACAM5	1048	P06731	CEA cell adhesion molecule 5		0.01
Alzheimer's Disease	C0002395	NXF1	10482	Q9UBU9	nuclear RNA export factor 1	Nucleic acid binding	0.01
Alzheimer's Disease	C0002395	SEMA4D	10507	Q92854	semaphorin 4D	Signaling	0.01
Alzheimer's Disease	C0002395	HYOU1	10525	Q9Y4L1	hypoxia up-regulated 1		0.01
Alzheimer's Disease	C0002395	ZNRD2	10534	O60232	zinc ribbon domain containing 2		0.01
Alzheimer's Disease	C0002395	THRA1/BTR	105371807		uncharacterized LOC105371807		0.01
Alzheimer's Disease	C0002395	PRDX4	10549	Q13162	peroxiredoxin 4	Enzyme	0.01
Alzheimer's Disease	C0002395	CECR	1055		cat eye syndrome chromosome region		0.01
Alzheimer's Disease	C0002395	SLC35A1	10559	P78382	solute carrier family 35 member A1	Transporter	0.01
Alzheimer's Disease	C0002395	CCT2	10576	P78371	chaperonin containing TCP1 subunit 2	Chaperone	0.01
Alzheimer's Disease	C0002395	NPC2	10577	P61916	NPC intracellular cholesterol transporter 2		0.01
Alzheimer's Disease	C0002395	TXNRD2	10587	Q9NNW7	thioredoxin reductase 2	Enzyme	0.01
Alzheimer's Disease	C0002395	CAMKK2	10645	Q96RR4	calcium/calmodulin dependent protein kinase kinase 2	Kinase	0.01
Alzheimer's Disease	C0002395	CST12P	106478911		cystatin 12, pseudogene		0.01
Alzheimer's Disease	C0002395	SIRT1-AS	106633813		SIRT1 antisense RNA		0.01
Alzheimer's Disease	C0002395	CD226	10666	Q15762	CD226 molecule		0.01
Alzheimer's Disease	C0002395	DCTN6	10671	O00399	dynactin subunit 6	Cellular structure	0.01
Alzheimer's Disease	C0002395	USP39	10713	Q53GS9	ubiquitin specific peptidase 39	Enzyme	0.01
Alzheimer's Disease	C0002395	NRG3	10718	P56975	neuregulin 3	Signaling	0.01
Alzheimer's Disease	C0002395	CFL1	1072	P23528	cofilin 1		0.01
Alzheimer's Disease	C0002395	CHL1	10752	O00533	cell adhesion molecule L1 like		0.01
Alzheimer's Disease	C0002395	DHS	10774		dehydrated hereditary stomatocytosis		0.01
Alzheimer's Disease	C0002395	ARPP19	10776	P56211	cAMP regulated phosphoprotein 19		0.01
Alzheimer's Disease	C0002395	ADCY2	108	Q08462	adenylate cyclase 2		0.01
Alzheimer's Disease	C0002395	CFTR	1080	P13569	CF transmembrane conductance regulator	Ion channel	0.01
Alzheimer's Disease	C0002395	GJB6	10804	O95452	gap junction protein beta 6	Cell-cell junction	0.01
Alzheimer's Disease	C0002395	HSPH1	10808	Q92598	heat shock protein family H (Hsp110) member 1		0.01
Alzheimer's Disease	C0002395	WASF3	10810	Q9UPY6	WASP family member 3	Cellular structure	0.01
Alzheimer's Disease	C0002395	ALDH1L1	10840	O75891	aldehyde dehydrogenase 1 family member L1	Enzyme	0.01
Alzheimer's Disease	C0002395	CCL27	10850	Q9Y4X3	C-C motif chemokine ligand 27	Signaling	0.01
Alzheimer's Disease	C0002395	C1QL1	10882	O75973	complement C1q like 1		0.01
Alzheimer's Disease	C0002395	PRDX3	10935	P30048	peroxiredoxin 3	Enzyme	0.01
Alzheimer's Disease	C0002395	PRSS21	10942	Q9Y6M0	serine protease 21	Enzyme	0.01
Alzheimer's Disease	C0002395	EBNA1BP2	10969	Q99848	EBNA1 binding protein 2		0.01
Alzheimer's Disease	C0002395	COPS5	10987	Q92905	COP9 signalosome subunit 5	Enzyme	0.01
Alzheimer's Disease	C0002395	ERVK-32	110006328		endogenous retrovirus group K member 32, envelope		0.01
Alzheimer's Disease	C0002395	IL24	11009	Q13007	interleukin 24		0.01
Alzheimer's Disease	C0002395	RAB31	11031	Q13636	RAB31, member RAS oncogene family		0.01
Alzheimer's Disease	C0002395	LOC110366354	110366354		CYP3A4 5' regulatory region		0.01
Alzheimer's Disease	C0002395	ADRM1	11047	Q16186	adhesion regulating molecule 1		0.01
Alzheimer's Disease	C0002395	CHD1	1105	O14646	chromodomain helicase DNA binding protein 1		0.01
Alzheimer's Disease	C0002395	RAPGEF4	11069	Q8WZA2	Rap guanine nucleotide exchange factor 4	Enzyme modulator	0.01
Alzheimer's Disease	C0002395	STMN2	11075	Q93045	stathmin 2		0.01
Alzheimer's Disease	C0002395	RER1	11079	O15258	retention in endoplasmic reticulum sorting receptor 1		0.01
Alzheimer's Disease	C0002395	MNS16A	110806265		MNS16A minisatellite promoter		0.01
Alzheimer's Disease	C0002395	STIN2-VNTR	110806307		serotonin transporter intronic VNTR enhancer		0.01
Alzheimer's Disease	C0002395	FAF1	11124	Q9UNN5	Fas associated factor 1		0.01
Alzheimer's Disease	C0002395	SLC7A9	11136	P82251	solute carrier family 7 member 9	Transporter	0.01
Alzheimer's Disease	C0002395	TBC1D8	11138	O95759	TBC1 domain family member 8	Enzyme	0.01
Alzheimer's Disease	C0002395	CHGB	1114	P05060	chromogranin B		0.01
Alzheimer's Disease	C0002395	CORO1A	11151	P31146	coronin 1A	Cellular structure	0.01
Alzheimer's Disease	C0002395	WDR45	11152	Q9Y484	WD repeat domain 45		0.01
Alzheimer's Disease	C0002395	WDHD1	11169	O75717	WD repeat and HMG-box DNA binding protein 1	Nucleic acid binding	0.01
Alzheimer's Disease	C0002395	WIF1	11197	Q9Y5W5	WNT inhibitory factor 1	Calcium-binding protein	0.01
Alzheimer's Disease	C0002395	IFT43	112752	Q96FT9	intraflagellar transport 43		0.01
Alzheimer's Disease	C0002395	STX1B	112755	P61266	syntaxin 1B	Transporter	0.01
Alzheimer's Disease	C0002395	TREX1	11277	Q9NSU2	three prime repair exonuclease 1		0.01
[truncated: 1,399 more rows]

## Sheet: Huntington - Huntington
Huntington
Disease	Disease_id	Gene	Gene_id	UniProt	Gene_Full_Name	Protein_Class	Score_gda
Huntington Disease	C0020179	HTT	3064	P42858	huntingtin		1
Huntington Disease	C0020179	CNR1	1268	P21554	cannabinoid receptor 1	G-protein coupled receptor	0.36
Huntington Disease	C0020179	OGG1	4968	O15527	8-oxoguanine DNA glycosylase		0.36
Huntington Disease	C0020179	GDNF	2668	P39905	glial cell derived neurotrophic factor	Signaling	0.34
Huntington Disease	C0020179	SLC2A3	6515	P11169	solute carrier family 2 member 3	Transporter	0.33
Huntington Disease	C0020179	FAAH	2166	O00519	fatty acid amide hydrolase		0.32
Huntington Disease	C0020179	MAOA	4128	P21397	monoamine oxidase A		0.32
Huntington Disease	C0020179	AIFM1	9131	O95831	apoptosis inducing factor mitochondria associated 1	Enzyme	0.32
Huntington Disease	C0020179	SLC29A1	2030	Q99808	solute carrier family 29 member 1 (Augustine blood group)	Transporter	0.32
Huntington Disease	C0020179	RCAN1	1827	P53805	regulator of calcineurin 1	Signaling	0.31
Huntington Disease	C0020179	GAP43	2596	P17677	growth associated protein 43		0.3
Huntington Disease	C0020179	IP6K2	51447	Q9UHH9	inositol hexakisphosphate kinase 2	Kinase	0.3
Huntington Disease	C0020179	GAL	51083	P22466	galanin and GMAP prepropeptide		0.3
Huntington Disease	C0020179	NRSN1	140767	Q8IZ57	neurensin 1		0.3
Huntington Disease	C0020179	MAOB	4129	P27338	monoamine oxidase B		0.3
Huntington Disease	C0020179	RELN	5649	P78509	reelin		0.3
Huntington Disease	C0020179	CNTF	1270	P26441	ciliary neurotrophic factor		0.3
Huntington Disease	C0020179	DIABLO	56616	Q9NR28	diablo IAP-binding mitochondrial protein		0.3
Huntington Disease	C0020179	PPARGC1A	10891	Q9UBK2	PPARG coactivator 1 alpha	Transcription factor	0.3
Huntington Disease	C0020179	NFE2L2	4780	Q16236	nuclear factor, erythroid 2 like 2	Enzyme	0.3
Huntington Disease	C0020179	PPP1R1B	84152	Q9UD71	protein phosphatase 1 regulatory inhibitor subunit 1B	Enzyme modulator	0.3
Huntington Disease	C0020179	CREB1	1385	P16220	cAMP responsive element binding protein 1		0.27
Huntington Disease	C0020179	ZDHHC17	23390	Q8IUH5	zinc finger DHHC-type palmitoyltransferase 17		0.27
Huntington Disease	C0020179	LEP	3952	P41159	leptin		0.25
Huntington Disease	C0020179	NPY	4852	P01303	neuropeptide Y	Signaling	0.25
Huntington Disease	C0020179	ITPR1	3708	Q14643	inositol 1,4,5-trisphosphate receptor type 1	Ion channel	0.24
Huntington Disease	C0020179	MMP9	4318	P14780	matrix metallopeptidase 9	Enzyme	0.23
Huntington Disease	C0020179	PPARD	5467	Q03181	peroxisome proliferator activated receptor delta	Nuclear receptor	0.23
Huntington Disease	C0020179	BCL2	596	P10415	BCL2 apoptosis regulator	Signaling	0.22
Huntington Disease	C0020179	ZDHHC13	54503	Q8IUH4	zinc finger DHHC-type palmitoyltransferase 13		0.22
Huntington Disease	C0020179	CNR2	1269	P34972	cannabinoid receptor 2	G-protein coupled receptor	0.22
Huntington Disease	C0020179	DRD1	1812	P21728	dopamine receptor D1	G-protein coupled receptor	0.21
Huntington Disease	C0020179	HAAO	23498	P46952	3-hydroxyanthranilate 3,4-dioxygenase		0.2
Huntington Disease	C0020179	BAX	581	Q07812	BCL2 associated X, apoptosis regulator	Signaling	0.2
Huntington Disease	C0020179	GSR	2936	P00390	glutathione-disulfide reductase	Enzyme	0.2
Huntington Disease	C0020179	QPRT	23475	Q15274	quinolinate phosphoribosyltransferase		0.2
Huntington Disease	C0020179	ND3	4537	P03897	NADH dehydrogenase, subunit 3 (complex I)		0.2
Huntington Disease	C0020179	DUSP1	1843	P28562	dual specificity phosphatase 1		0.2
Huntington Disease	C0020179	MBP	4155	P02686	myelin basic protein		0.2
Huntington Disease	C0020179	CAT	847	P04040	catalase	Enzyme	0.2
Huntington Disease	C0020179	ABAT	18	P80404	4-aminobutyrate aminotransferase	Enzyme	0.2
Huntington Disease	C0020179	NOS3	4846	P29474	nitric oxide synthase 3		0.2
Huntington Disease	C0020179	E2F1	1869	Q01094	E2F transcription factor 1	Nucleic acid binding	0.2
Huntington Disease	C0020179	PTGS2	5743	P35354	prostaglandin-endoperoxide synthase 2	Enzyme	0.2
Huntington Disease	C0020179	ADD1	118	P35611	adducin 1	Cellular structure	0.13
Huntington Disease	C0020179	FAN1	22909	Q9Y2M0	FANCD2 and FANCI associated nuclease 1		0.12
Huntington Disease	C0020179	RNF4	6047	P78317	ring finger protein 4		0.11
Huntington Disease	C0020179	SH3BP2	6452	P78314	SH3 domain binding protein 2		0.1
Huntington Disease	C0020179	TBP	6908	P20226	TATA-box binding protein	Transcription factor	0.1
Huntington Disease	C0020179	RGS12	6002	O14924	regulator of G protein signaling 12		0.1
Huntington Disease	C0020179	GABPA	2551	Q06546	GA binding protein transcription factor subunit alpha	Transcription factor	0.1
Huntington Disease	C0020179	BDNF	627	P23560	brain derived neurotrophic factor	Signaling	0.1
Huntington Disease	C0020179	ATXN1	6310	P54253	ataxin 1		0.1
Huntington Disease	C0020179	SNCA	6622	P37840	synuclein alpha	Transporter	0.1
Huntington Disease	C0020179	TP53	7157	P04637	tumor protein p53	Transcription factor	0.1
Huntington Disease	C0020179	TGM2	7052	P21980	transglutaminase 2	Enzyme	0.1
Huntington Disease	C0020179	IGF1	3479	P05019	insulin like growth factor 1		0.1
Huntington Disease	C0020179	HTT-AS	100750326		HTT antisense RNA		0.1
Huntington Disease	C0020179	AR	367	P10275	androgen receptor	Nuclear receptor	0.1
Huntington Disease	C0020179	MSANTD1	345222	Q6ZTZ1	Myb/SANT DNA binding domain containing 1		0.1
Huntington Disease	C0020179	APOE	348	P02649	apolipoprotein E		0.1
Huntington Disease	C0020179	SIGMAR1	10280	Q99720	sigma non-opioid intracellular receptor 1		0.1
Huntington Disease	C0020179	REST	5978	Q13127	RE1 silencing transcription factor	Transcription factor	0.1
Huntington Disease	C0020179	EPO	2056	P01588	erythropoietin		0.1
Huntington Disease	C0020179	ADGB	79747	Q8N7X0	androglobin		0.1
Huntington Disease	C0020179	GRIN2B	2904	Q13224	glutamate ionotropic receptor NMDA type subunit 2B	Ion channel	0.1
Huntington Disease	C0020179	GRK4	2868	P32298	G protein-coupled receptor kinase 4	Kinase	0.1
Huntington Disease	C0020179	ATXN3	4287	P54252	ataxin 3	Enzyme	0.1
Huntington Disease	C0020179	PDE10A	10846	Q9Y233	phosphodiesterase 10A		0.1
Huntington Disease	C0020179	SOD1	6647	P00441	superoxide dismutase 1	Enzyme	0.1
Huntington Disease	C0020179	ALB	213	P02768	albumin	Transporter	0.1
Huntington Disease	C0020179	CASP6	839	P55212	caspase 6	Enzyme	0.1
Huntington Disease	C0020179	JPH3	57338	Q8WXH2	junctophilin 3		0.1
Huntington Disease	C0020179	HAP1	9001	P54257	huntingtin associated protein 1	Transporter	0.1
Huntington Disease	C0020179	SIRT1	23411	Q96EB6	sirtuin 1	Epigenetic regulator	0.1
Huntington Disease	C0020179	IL6	3569	P05231	interleukin 6		0.1
Huntington Disease	C0020179	DRD2	1813	P14416	dopamine receptor D2	G-protein coupled receptor	0.09
Huntington Disease	C0020179	CRP	1401	P02741	C-reactive protein		0.09
Huntington Disease	C0020179	DNM1L	10059	O00429	dynamin 1 like	Enzyme modulator	0.08
Huntington Disease	C0020179	CREBBP	1387	Q92793	CREB binding protein		0.08
Huntington Disease	C0020179	GFAP	2670	P14136	glial fibrillary acidic protein		0.08
Huntington Disease	C0020179	FXN	2395	Q16595	frataxin	Enzyme	0.08
Huntington Disease	C0020179	GRIK2	2898	Q13002	glutamate ionotropic receptor kainate type subunit 2	Ion channel	0.08
Huntington Disease	C0020179	SLC6A4	6532	P31645	solute carrier family 6 member 4	Transporter	0.08
Huntington Disease	C0020179	HSF1	3297	Q00613	heat shock transcription factor 1	Transcription factor	0.07
Huntington Disease	C0020179	ACE	1636	P12821	angiotensin I converting enzyme	Enzyme	0.07
Huntington Disease	C0020179	GAPDH	2597	P04406	glyceraldehyde-3-phosphate dehydrogenase	Enzyme	0.07
Huntington Disease	C0020179	TNF	7124	P01375	tumor necrosis factor	Signaling	0.07
Huntington Disease	C0020179	CTNNB1	1499	P35222	catenin beta 1		0.07
Huntington Disease	C0020179	SIRT2	22933	Q8IXJ6	sirtuin 2	Epigenetic regulator	0.07
Huntington Disease	C0020179	IGFALS	3483	P35858	insulin like growth factor binding protein acid labile subunit	Receptor	0.06
Huntington Disease	C0020179	HSPA4	3308	P34932	heat shock protein family A (Hsp70) member 4		0.06
Huntington Disease	C0020179	SLC1A2	6506	P43004	solute carrier family 1 member 2	Transporter	0.06
Huntington Disease	C0020179	CSF2	1437	P04141	colony stimulating factor 2	Signaling	0.06
Huntington Disease	C0020179	DNAJB6	10049	O75190	DnaJ heat shock protein family (Hsp40) member B6		0.06
Huntington Disease	C0020179	ZNF141	7700	Q15928	zinc finger protein 141		0.06
Huntington Disease	C0020179	MAPT	4137	P10636	microtubule associated protein tau		0.06
Huntington Disease	C0020179	C9orf72	203228	Q96LT7	C9orf72-SMCR8 complex subunit		0.06
Huntington Disease	C0020179	CDK5	1020	Q00535	cyclin dependent kinase 5	Kinase	0.06
Huntington Disease	C0020179	MAPK1	5594	P28482	mitogen-activated protein kinase 1	Kinase	0.06
Huntington Disease	C0020179	NEFL	4747	P07196	neurofilament light		0.06
Huntington Disease	C0020179	PAG1	55824	Q9NWQ8	phosphoprotein membrane anchor with glycosphingolipid microdomains 1		0.06
Huntington Disease	C0020179	PENK	5179	P01210	proenkephalin	Signaling	0.06
Huntington Disease	C0020179	OPN1LW	5956	P04000	opsin 1, long wave sensitive	G-protein coupled receptor	0.06
Huntington Disease	C0020179	PTH	5741	P01270	parathyroid hormone		0.06
Huntington Disease	C0020179	ATM	472	Q13315	ATM serine/threonine kinase	Kinase	0.06
Huntington Disease	C0020179	EIF4E	1977	P06730	eukaryotic translation initiation factor 4E	Nucleic acid binding	0.06
Huntington Disease	C0020179	SMUG1	23583	Q53HV7	single-strand-selective monofunctional uracil-DNA glycosylase 1		0.06
Huntington Disease	C0020179	PCBP4	57060	P57723	poly(rC) binding protein 4	Enzyme	0.06
Huntington Disease	C0020179	HCRT	3060	O43612	hypocretin neuropeptide precursor		0.05
Huntington Disease	C0020179	GRM5	2915	P41594	glutamate metabotropic receptor 5	G-protein coupled receptor	0.05
Huntington Disease	C0020179	KMO	8564	O15229	kynurenine 3-monooxygenase		0.05
Huntington Disease	C0020179	CASP3	836	P42574	caspase 3	Enzyme	0.05
Huntington Disease	C0020179	TAC1	6863	P20366	tachykinin precursor 1		0.05
Huntington Disease	C0020179	NEAT1	283131		nuclear paraspeckle assembly transcript 1		0.05
Huntington Disease	C0020179	HIP1	3092	O00291	huntingtin interacting protein 1	Cellular structure	0.05
Huntington Disease	C0020179	PPARG	5468	P37231	peroxisome proliferator activated receptor gamma	Nuclear receptor	0.05
Huntington Disease	C0020179	NTRK2	4915	Q16620	neurotrophic receptor tyrosine kinase 2	Kinase	0.05
Huntington Disease	C0020179	FGF23	8074	Q9GZV9	fibroblast growth factor 23	Signaling	0.05
Huntington Disease	C0020179	HDAC4	9759	P56524	histone deacetylase 4	Epigenetic regulator	0.05
Huntington Disease	C0020179	IL10	3586	P22301	interleukin 10		0.05
Huntington Disease	C0020179	IFNL3	282617	Q8IZI9	interferon lambda 3		0.05
Huntington Disease	C0020179	CALB1	793	P05937	calbindin 1	Calcium-binding protein	0.05
Huntington Disease	C0020179	SETDB1	9869	Q15047	SET domain bifurcated histone lysine methyltransferase 1		0.05
Huntington Disease	C0020179	IL1B	3553	P01584	interleukin 1 beta		0.05
Huntington Disease	C0020179	SOST	50964	Q9BQB4	sclerostin		0.05
Huntington Disease	C0020179	LAMC2	3918	Q13753	laminin subunit gamma 2	Enzyme modulator	0.05
Huntington Disease	C0020179	UTRN	7402	P46939	utrophin		0.04
Huntington Disease	C0020179	TLR4	7099	O00206	toll like receptor 4		0.04
Huntington Disease	C0020179	UBB	7314	P0CG47	ubiquitin B	Nucleic acid binding	0.04
Huntington Disease	C0020179	AKT1	207	P31749	AKT serine/threonine kinase 1	Kinase	0.04
Huntington Disease	C0020179	F8A1	8263	P23610	coagulation factor VIII associated 1		0.04
Huntington Disease	C0020179	SIRT3	23410	Q9NTG7	sirtuin 3	Epigenetic regulator	0.04
Huntington Disease	C0020179	ATF6	22926	P18850	activating transcription factor 6		0.04
Huntington Disease	C0020179	DAPK2	23604	Q9UIK4	death associated protein kinase 2	Kinase	0.04
Huntington Disease	C0020179	PPP1R2C	80316	O14990	PPP1R2C family member C	Enzyme modulator	0.04
Huntington Disease	C0020179	VEGFA	7422	P15692	vascular endothelial growth factor A	Signaling	0.04
Huntington Disease	C0020179	HSP90AA1	3320	P07900	heat shock protein 90 alpha family class A member 1	Chaperone	0.04
Huntington Disease	C0020179	LINC01672	100505887		long intergenic non-protein coding RNA 1672		0.04
Huntington Disease	C0020179	F8A3	474384	P23610	coagulation factor VIII associated 3		0.04
Huntington Disease	C0020179	CRMP1	1400	Q14194	collapsin response mediator protein 1	Enzyme	0.04
Huntington Disease	C0020179	SQSTM1	8878	Q13501	sequestosome 1		0.04
Huntington Disease	C0020179	ADORA2A	135	P29274	adenosine A2a receptor	G-protein coupled receptor	0.04
Huntington Disease	C0020179	HDAC9	9734	Q9UKV0	histone deacetylase 9	Epigenetic regulator	0.04
Huntington Disease	C0020179	PTX3	5806	P26022	pentraxin 3		0.04
Huntington Disease	C0020179	MSH2	4436	P43246	mutS homolog 2	Nucleic acid binding	0.04
Huntington Disease	C0020179	IL12B	3593	P29460	interleukin 12B	Signaling	0.04
Huntington Disease	C0020179	DENR	8562	O43583	density regulated re-initiation and release factor	Enzyme	0.04
Huntington Disease	C0020179	ATXN2	6311	Q99700	ataxin 2	Nucleic acid binding	0.04
Huntington Disease	C0020179	F8A2	474383	P23610	coagulation factor VIII associated 2		0.04
Huntington Disease	C0020179	PON1	5444	P27169	paraoxonase 1		0.04
Huntington Disease	C0020179	MSH3	4437	P20585	mutS homolog 3	Nucleic acid binding	0.04
Huntington Disease	C0020179	GRIN2A	2903	Q12879	glutamate ionotropic receptor NMDA type subunit 2A	Ion channel	0.04
Huntington Disease	C0020179	HAMP	57817	P81172	hepcidin antimicrobial peptide		0.04
Huntington Disease	C0020179	H2AX	3014	P16104	H2A.X variant histone	Nucleic acid binding	0.04
Huntington Disease	C0020179	ACTB	60	P60709	actin beta	Cellular structure	0.04
Huntington Disease	C0020179	SRSF6	6431	Q13247	serine and arginine rich splicing factor 6	Nucleic acid binding	0.03
Huntington Disease	C0020179	KCNH4	23415	Q9UQ05	potassium voltage-gated channel subfamily H member 4	Ion channel	0.03
Huntington Disease	C0020179	PROS1	5627	P07225	protein S		0.03
Huntington Disease	C0020179	PRL	5617	P01236	prolactin	Signaling	0.03
Huntington Disease	C0020179	GCG	2641	P01275	glucagon		0.03
Huntington Disease	C0020179	PSMC6	5706	P62333	proteasome 26S subunit, ATPase 6	Enzyme	0.03
Huntington Disease	C0020179	TARDBP	23435	Q13148	TAR DNA binding protein		0.03
Huntington Disease	C0020179	NRF1	4899	Q16656	nuclear respiratory factor 1		0.03
Huntington Disease	C0020179	VCP	7415	P55072	valosin containing protein		0.03
Huntington Disease	C0020179	PIK3CG	5294	P48736	phosphatidylinositol-4,5-bisphosphate 3-kinase catalytic subunit gamma	Kinase	0.03
Huntington Disease	C0020179	PIK3CD	5293	O00329	phosphatidylinositol-4,5-bisphosphate 3-kinase catalytic subunit delta	Kinase	0.03
Huntington Disease	C0020179	PIK3CB	5291	P42338	phosphatidylinositol-4,5-bisphosphate 3-kinase catalytic subunit beta	Kinase	0.03
Huntington Disease	C0020179	NT5C2	22978	P49902	5'-nucleotidase, cytosolic II	Enzyme	0.03
Huntington Disease	C0020179	FOXO1	2308	Q12778	forkhead box O1		0.03
Huntington Disease	C0020179	FOXO3	2309	O43524	forkhead box O3		0.03
Huntington Disease	C0020179	PIK3CA	5290	P42336	phosphatidylinositol-4,5-bisphosphate 3-kinase catalytic subunit alpha	Kinase	0.03
Huntington Disease	C0020179	RCOR1	23186	Q9UKL0	REST corepressor 1		0.03
Huntington Disease	C0020179	UBE3A	7337	Q05086	ubiquitin protein ligase E3A		0.03
Huntington Disease	C0020179	ABCB1	5243	P08183	ATP binding cassette subfamily B member 1	Transporter	0.03
Huntington Disease	C0020179	SCLY	51540	Q96I15	selenocysteine lyase	Enzyme	0.03
Huntington Disease	C0020179	PDE4A	5141	P27815	phosphodiesterase 4A		0.03
Huntington Disease	C0020179	VRK2	7444	Q86Y07	VRK serine/threonine kinase 2	Kinase	0.03
Huntington Disease	C0020179	BDNF-AS	497258		BDNF antisense RNA		0.03
Huntington Disease	C0020179	NUP43	348995	Q8NFH3	nucleoporin 43		0.03
Huntington Disease	C0020179	STAT3	6774	P40763	signal transducer and activator of transcription 3	Nucleic acid binding	0.03
Huntington Disease	C0020179	TGM1	7051	P22735	transglutaminase 1	Enzyme	0.03
Huntington Disease	C0020179	PPP1R11	6992	O60927	protein phosphatase 1 regulatory inhibitor subunit 11	Enzyme modulator	0.03
Huntington Disease	C0020179	SLC18A2	6571	Q05940	solute carrier family 18 member A2	Transporter	0.03
Huntington Disease	C0020179	TAL1	6886	P17542	TAL bHLH transcription factor 1, erythroid differentiation factor	Transcription factor	0.03
Huntington Disease	C0020179	UCHL1	7345	P09936	ubiquitin C-terminal hydrolase L1	Enzyme	0.03
Huntington Disease	C0020179	HDAC1	3065	Q13547	histone deacetylase 1	Epigenetic regulator	0.03
Huntington Disease	C0020179	ANGPT1	284	Q15389	angiopoietin 1	Signaling	0.03
Huntington Disease	C0020179	CCL5	6352	P13501	C-C motif chemokine ligand 5	Signaling	0.03
Huntington Disease	C0020179	BRCA1	672	P38398	BRCA1 DNA repair associated	Enzyme	0.03
Huntington Disease	C0020179	GPT	2875	P24298	glutamic--pyruvic transaminase	Enzyme	0.03
Huntington Disease	C0020179	APP	351	P05067	amyloid beta precursor protein	Enzyme modulator	0.03
Huntington Disease	C0020179	BCL11B	64919	Q9C0K0	BAF chromatin remodeling complex subunit BCL11B	Transcription factor	0.03
Huntington Disease	C0020179	MLH1	4292	P40692	mutL homolog 1	Nucleic acid binding	0.03
Huntington Disease	C0020179	FUS	2521	P35637	FUS RNA binding protein	Nucleic acid binding	0.03
Huntington Disease	C0020179	LY6E	4061	Q16553	lymphocyte antigen 6 family member E		0.03
Huntington Disease	C0020179	ATXN7	6314	O15265	ataxin 7		0.03
Huntington Disease	C0020179	HYPK	25764	Q9NX55	huntingtin interacting protein K		0.03
Huntington Disease	C0020179	CCL2	6347	P13500	C-C motif chemokine ligand 2	Signaling	0.03
Huntington Disease	C0020179	KRT7	3855	P08729	keratin 7		0.03
Huntington Disease	C0020179	TM7SF2	7108	O76062	transmembrane 7 superfamily member 2	Enzyme	0.03
Huntington Disease	C0020179	IDO1	3620	P14902	indoleamine 2,3-dioxygenase 1		0.03
Huntington Disease	C0020179	IL12A	3592	P29459	interleukin 12A		0.03
Huntington Disease	C0020179	CXCL8	3576	P10145	C-X-C motif chemokine ligand 8	Signaling	0.03
Huntington Disease	C0020179	ACBD3	64746	Q9H3P7	acyl-CoA binding domain containing 3		0.03
Huntington Disease	C0020179	SST	6750	P61278	somatostatin	Signaling	0.03
Huntington Disease	C0020179	CDKL1	8814	Q00532	cyclin dependent kinase like 1	Kinase	0.03
Huntington Disease	C0020179	CKB	1152	P12277	creatine kinase B	Kinase	0.03
Huntington Disease	C0020179	OPTN	10133	Q96CV9	optineurin		0.03
Huntington Disease	C0020179	HDAC3	8841	O15379	histone deacetylase 3	Epigenetic regulator	0.03
Huntington Disease	C0020179	TSHZ1	10194	Q6ZSZ6	teashirt zinc finger homeobox 1	Transcription factor	0.03
Huntington Disease	C0020179	TCERG1	10915	O14776	transcription elongation regulator 1	Transcription factor	0.03
Huntington Disease	C0020179	DLG4	1742	P78352	discs large MAGUK scaffold protein 4	Receptor	0.03
Huntington Disease	C0020179	H3P30	115482700		H3 histone pseudogene 30		0.03
Huntington Disease	C0020179	EPHB2	2048	P29323	EPH receptor B2	Kinase	0.03
Huntington Disease	C0020179	NPEPPS	9520	P55786	aminopeptidase puromycin sensitive	Enzyme	0.03
Huntington Disease	C0020179	CASP1	834	P29466	caspase 1	Enzyme	0.03
Huntington Disease	C0020179	ELK1	2002	P19419	ETS transcription factor ELK1	Transcription factor	0.03
Huntington Disease	C0020179	KCNH8	131096	Q96L42	potassium voltage-gated channel subfamily H member 8	Ion channel	0.03
Huntington Disease	C0020179	MTDH	92140	Q86UE4	metadherin		0.03
Huntington Disease	C0020179	FAP	2191	Q12884	fibroblast activation protein alpha	Enzyme	0.03
Huntington Disease	C0020179	CHI3L1	1116	P36222	chitinase 3 like 1		0.03
Huntington Disease	C0020179	PTPN5	84867	P54829	protein tyrosine phosphatase non-receptor type 5		0.03
Huntington Disease	C0020179	CACNA1A	773	O00555	calcium voltage-gated channel subunit alpha1 A	Ion channel	0.03
Huntington Disease	C0020179	HIPK3	10114	Q9H422	homeodomain interacting protein kinase 3	Kinase	0.03
Huntington Disease	C0020179	AGER	177	Q15109	advanced glycosylation end-product specific receptor	Receptor	0.03
Huntington Disease	C0020179	CDK20	23552	Q8IZL9	cyclin dependent kinase 20	Kinase	0.03
Huntington Disease	C0020179	RGS2	5997	P41220	regulator of G protein signaling 2	Enzyme modulator	0.02
Huntington Disease	C0020179	UBXN11	91544	Q5T124	UBX domain protein 11		0.02
Huntington Disease	C0020179	LPAR2	9170	Q9HBW0	lysophosphatidic acid receptor 2	G-protein coupled receptor	0.02
Huntington Disease	C0020179	GSTK1	373156	Q9Y2Q3	glutathione S-transferase kappa 1		0.02
Huntington Disease	C0020179	TUSC2	11334	O75896	tumor suppressor 2, mitochondrial calcium regulator		0.02
Huntington Disease	C0020179	ITPR3	3710	Q14573	inositol 1,4,5-trisphosphate receptor type 3	Ion channel	0.02
Huntington Disease	C0020179	TPPP	11076	O94811	tubulin polymerization promoting protein	Cellular structure	0.02
Huntington Disease	C0020179	PDAP1	11333	Q13442	PDGFA associated protein 1		0.02
Huntington Disease	C0020179	ASAP2	8853	O43150	ArfGAP with SH3 domain, ankyrin repeat and PH domain 2		0.02
Huntington Disease	C0020179	MIR10B	406903		microRNA 10b		0.02
Huntington Disease	C0020179	ENHO	375704	Q6UWT2	energy homeostasis associated		0.02
Huntington Disease	C0020179	MIR132	406921		microRNA 132		0.02
Huntington Disease	C0020179	RXRA	6256	P19793	retinoid X receptor alpha	Nuclear receptor	0.02
Huntington Disease	C0020179	LRP2	4036	P98164	LDL receptor related protein 2		0.02
Huntington Disease	C0020179	S100A12	6283	P80511	S100 calcium binding protein A12	Calcium-binding protein	0.02
Huntington Disease	C0020179	MIR155	406947		microRNA 155		0.02
Huntington Disease	C0020179	LGALS3	3958	P17931	galectin 3	Signaling	0.02
Huntington Disease	C0020179	SELENBP1	8991	Q13228	selenium binding protein 1	Immune response	0.02
Huntington Disease	C0020179	KALRN	8997	O60229	kalirin RhoGEF kinase	Kinase	0.02
Huntington Disease	C0020179	ADCYAP1	116	P18509	adenylate cyclase activating polypeptide 1	Signaling	0.02
Huntington Disease	C0020179	GRIN3A	116443	Q8TCU5	glutamate ionotropic receptor NMDA type subunit 3A	Ion channel	0.02
Huntington Disease	C0020179	RAB11A	8766	P62491	RAB11A, member RAS oncogene family		0.02
Huntington Disease	C0020179	HSPD1	3329	P10809	heat shock protein family D (Hsp60) member 1		0.02
Huntington Disease	C0020179	MFN2	9927	O95140	mitofusin 2	Enzyme	0.02
Huntington Disease	C0020179	APEX1	328	P27695	apurinic/apyrimidinic endodeoxyribonuclease 1		0.02
Huntington Disease	C0020179	HP	3240	P00738	haptoglobin	Enzyme	0.02
Huntington Disease	C0020179	APAF1	317	O14727	apoptotic peptidase activating factor 1		0.02
Huntington Disease	C0020179	HMOX1	3162	P09601	heme oxygenase 1		0.02
Huntington Disease	C0020179	KCNIP3	30818	Q9Y2W7	potassium voltage-gated channel interacting protein 3	Ion channel	0.02
Huntington Disease	C0020179	ADRA1A	148	P35348	adrenoceptor alpha 1A	G-protein coupled receptor	0.02
Huntington Disease	C0020179	UBQLN1	29979	Q9UMX0	ubiquilin 1		0.02
Huntington Disease	C0020179	SOD2	6648	P04179	superoxide dismutase 2	Enzyme	0.02
Huntington Disease	C0020179	PSAT1	29968	Q9Y617	phosphoserine aminotransferase 1		0.02
Huntington Disease	C0020179	GTF2H1	2965	P32780	general transcription factor IIH subunit 1	Transcription factor	0.02
Huntington Disease	C0020179	FAM193A	8603	P78312	family with sequence similarity 193 member A		0.02
Huntington Disease	C0020179	HTR1A	3350	P08908	5-hydroxytryptamine receptor 1A	G-protein coupled receptor	0.02
Huntington Disease	C0020179	SHBG	6462	P04278	sex hormone binding globulin		0.02
Huntington Disease	C0020179	CBS	875	P0DN79;P35520	cystathionine beta-synthase	Enzyme	0.02
Huntington Disease	C0020179	BECN1	8678	Q14457	beclin 1	Enzyme modulator	0.02
Huntington Disease	C0020179	KLK3	354	P07288	kallikrein related peptidase 3	Enzyme	0.02
Huntington Disease	C0020179	APRT	353	P07741	adenine phosphoribosyltransferase		0.02
Huntington Disease	C0020179	SLCO6A1	133482	Q86UG4	solute carrier organic anion transporter family member 6A1	Transporter	0.02
Huntington Disease	C0020179	IFNG	3458	P01579	interferon gamma		0.02
Huntington Disease	C0020179	CP	1356	P00450	ceruloplasmin	Enzyme	0.02
Huntington Disease	C0020179	IFNA2	3440	P01563	interferon alpha 2		0.02
Huntington Disease	C0020179	SLC1A1	6505	P43005	solute carrier family 1 member 1	Transporter	0.02
Huntington Disease	C0020179	IAPP	3375	P10997	islet amyloid polypeptide	Signaling	0.02
Huntington Disease	C0020179	SLC2A1	6513	P11166	solute carrier family 2 member 1	Transporter	0.02
Huntington Disease	C0020179	CCN2	1490	P29279	cellular communication network factor 2	Signaling	0.02
Huntington Disease	C0020179	ADA	100	P00813	adenosine deaminase	Enzyme	0.02
Huntington Disease	C0020179	FIS1	51024	Q9Y3D6	fission, mitochondrial 1		0.02
Huntington Disease	C0020179	ASAP1	50807	Q9ULH1	ArfGAP with SH3 domain, ankyrin repeat and PH domain 1		0.02
Huntington Disease	C0020179	REG3A	5068	Q06141	regenerating family member 3 alpha		0.02
Huntington Disease	C0020179	SERPINE1	5054	P05121	serpin family E member 1	Enzyme modulator	0.02
Huntington Disease	C0020179	P4HB	5034	P07237	prolyl 4-hydroxylase subunit beta		0.02
Huntington Disease	C0020179	MAPK11	5600	Q15759	mitogen-activated protein kinase 11	Kinase	0.02
Huntington Disease	C0020179	TNFRSF11B	4982	O00300	TNF receptor superfamily member 11b		0.02
Huntington Disease	C0020179	NTF4	4909	P34130	neurotrophin 4	Signaling	0.02
Huntington Disease	C0020179	EIF2AK2	5610	P19525	eukaryotic translation initiation factor 2 alpha kinase 2	Kinase	0.02
Huntington Disease	C0020179	NPY2R	4887	P49146	neuropeptide Y receptor Y2	G-protein coupled receptor	0.02
Huntington Disease	C0020179	PRNP	5621	F7VJQ1;P04156	prion protein		0.02
Huntington Disease	C0020179	MIR34A	407040		microRNA 34a		0.02
Huntington Disease	C0020179	PRKCA	5578	P17252	protein kinase C alpha	Kinase	0.02
Huntington Disease	C0020179	ATF7IP	55729	Q6VMQ6	activating transcription factor 7 interacting protein		0.02
Huntington Disease	C0020179	DCTN4	51164	Q9UJW0	dynactin subunit 4		0.02
Huntington Disease	C0020179	CCHCR1	54535	Q8TD31	coiled-coil alpha-helical rod protein 1		0.02
Huntington Disease	C0020179	TREM2	54209	Q9NZC2	triggering receptor expressed on myeloid cells 2		0.02
Huntington Disease	C0020179	ACP3	55	P15309	acid phosphatase 3	Enzyme	0.02
Huntington Disease	C0020179	PLAG1	5324	Q6DJT9	PLAG1 zinc finger	Transcription factor	0.02
Huntington Disease	C0020179	IFT57	55081	Q9NWB7	intraflagellar transport 57	Enzyme modulator	0.02
Huntington Disease	C0020179	PIN1	5300	Q13526	peptidylprolyl cis/trans isomerase, NIMA-interacting 1		0.02
Huntington Disease	C0020179	MTPAP	55149	Q9NVV4	mitochondrial poly(A) polymerase	Enzyme	0.02
Huntington Disease	C0020179	MEG3	55384		maternally expressed 3		0.02
Huntington Disease	C0020179	PRKAA1	5562	Q13131	protein kinase AMP-activated catalytic subunit alpha 1	Kinase	0.02
Huntington Disease	C0020179	IFNL4	101180976	K9M1U5	interferon lambda 4 (gene/pseudogene)		0.02
Huntington Disease	C0020179	PRKAA2	5563	P54646	protein kinase AMP-activated catalytic subunit alpha 2	Kinase	0.02
Huntington Disease	C0020179	PRKAB1	5564	Q9Y478	protein kinase AMP-activated non-catalytic subunit beta 1	Kinase	0.02
Huntington Disease	C0020179	NGFR	4804	P08138	nerve growth factor receptor	Receptor	0.02
Huntington Disease	C0020179	NGF	4803	P01138	nerve growth factor	Signaling	0.02
Huntington Disease	C0020179	NF2	4771	P35240	neurofibromin 2		0.02
Huntington Disease	C0020179	MRC1	4360	P22897	mannose receptor C-type 1		0.02
Huntington Disease	C0020179	MOK	5891	Q9UQ07	MOK protein kinase	Kinase	0.02
Huntington Disease	C0020179	GPR52	9293	Q9Y2T5	G protein-coupled receptor 52	G-protein coupled receptor	0.02
Huntington Disease	C0020179	MMP2	4313	P08253	matrix metallopeptidase 2	Enzyme	0.02
Huntington Disease	C0020179	MGP	4256	P08493	matrix Gla protein		0.02
Huntington Disease	C0020179	ACE2	59272	Q9BYF1	angiotensin I converting enzyme 2	Enzyme	0.02
Huntington Disease	C0020179	MFAP1	4236	P55081	microfibril associated protein 1	Extracellular structure	0.02
Huntington Disease	C0020179	MAP3K5	4217	Q99683	mitogen-activated protein kinase kinase kinase 5	Kinase	0.02
Huntington Disease	C0020179	CYP46A1	10858	Q9Y6A2	cytochrome P450 family 46 subfamily A member 1	Enzyme	0.02
Huntington Disease	C0020179	REN	5972	P00797	renin	Enzyme	0.02
Huntington Disease	C0020179	MRPS30	10884	Q9NP92	mitochondrial ribosomal protein S30		0.02
Huntington Disease	C0020179	PAPOLA	10914	P51003	poly(A) polymerase alpha	Nucleic acid binding	0.02
Huntington Disease	C0020179	PVALB	5816	P20472	parvalbumin	Calcium-binding protein	0.02
Huntington Disease	C0020179	CXCR6	10663	O00574	C-X-C motif chemokine receptor 6	G-protein coupled receptor	0.02
Huntington Disease	C0020179	KHDRBS1	10657	Q07666	KH RNA binding domain containing, signal transduction associated 1	Nucleic acid binding	0.02
Huntington Disease	C0020179	ACKR3	57007	P25106	atypical chemokine receptor 3	G-protein coupled receptor	0.02
Huntington Disease	C0020179	CD28	940	P10747	CD28 molecule		0.02
Huntington Disease	C0020179	TOMM40	10452	O96008	translocase of outer mitochondrial membrane 40	Transporter	0.02
Huntington Disease	C0020179	ADIPOQ	9370	Q15848	adiponectin, C1Q and collagen domain containing		0.02
Huntington Disease	C0020179	NCAM1	4684	P13591	neural cell adhesion molecule 1		0.02
Huntington Disease	C0020179	ATG7	10533	O95352	autophagy related 7	Enzyme	0.02
Huntington Disease	C0020179	KL	9365	Q9UEF7	klotho	Enzyme	0.02
Huntington Disease	C0020179	KIDINS220	57498	Q9ULH0	kinase D interacting substrate 220		0.02
Huntington Disease	C0020179	MTHFR	4524	P42898	methylenetetrahydrofolate reductase		0.02
Huntington Disease	C0020179	HACE1	57531	Q8IYU2	HECT domain and ankyrin repeat containing E3 ubiquitin protein ligase 1	Enzyme	0.02
Huntington Disease	C0020179	STIM2	57620	Q9P246	stromal interaction molecule 2		0.02
Huntington Disease	C0020179	NGB	58157	Q9NPG2	neuroglobin	Transporter	0.02
Huntington Disease	C0020179	MAP2	4133	P11137	microtubule associated protein 2		0.02
Huntington Disease	C0020179	EGR1	1958	P18146	early growth response 1	Nucleic acid binding	0.02
Huntington Disease	C0020179	DECR1	1666	Q16698	2,4-dienoyl-CoA reductase 1	Enzyme	0.02
Huntington Disease	C0020179	MSTN	2660	O14793	myostatin	Signaling	0.02
Huntington Disease	C0020179	MCF2L	23263	O15068	MCF.2 cell line derived transforming sequence like	Signaling	0.02
Huntington Disease	C0020179	METRN	79006	Q9UJH8	meteorin, glial cell differentiation regulator		0.02
Huntington Disease	C0020179	EDNRA	1909	P25101	endothelin receptor type A	G-protein coupled receptor	0.02
Huntington Disease	C0020179	GPR42	2866	O15529	G protein-coupled receptor 42 (gene/pseudogene)	G-protein coupled receptor	0.02
Huntington Disease	C0020179	ALOX5	240	P09917	arachidonate 5-lipoxygenase	Enzyme	0.02
Huntington Disease	C0020179	CASP2	835	P42575	caspase 2	Enzyme	0.02
Huntington Disease	C0020179	TSPO	706	P30536	translocator protein		0.02
Huntington Disease	C0020179	BRS3	680	P32247	bombesin receptor subtype 3	G-protein coupled receptor	0.02
Huntington Disease	C0020179	TIMP1	7076	P01033	TIMP metallopeptidase inhibitor 1	Enzyme modulator	0.02
Huntington Disease	C0020179	TTR	7276	P02766	transthyretin	Transporter	0.02
Huntington Disease	C0020179	PHGDH	26227	O43175	phosphoglycerate dehydrogenase	Enzyme	0.02
Huntington Disease	C0020179	SSTR4	6754	P31391	somatostatin receptor 4	G-protein coupled receptor	0.02
Huntington Disease	C0020179	ZBTB16	7704	Q05516	zinc finger and BTB domain containing 16	Transcription factor	0.02
Huntington Disease	C0020179	NUP62	23636	P37198	nucleoporin 62	Transporter	0.02
Huntington Disease	C0020179	RLS1	192142		Restless legs syndrome, susceptibility to		0.02
Huntington Disease	C0020179	CALB2	794	P22676	calbindin 2	Calcium-binding protein	0.02
Huntington Disease	C0020179	AGO2	27161	Q9UKV8	argonaute RISC catalytic component 2		0.02
Huntington Disease	C0020179	FOXP1	27086	Q9H334	forkhead box P1		0.02
Huntington Disease	C0020179	RASD2	23551	Q96D21	RASD family member 2		0.02
Huntington Disease	C0020179	TYMS	7298	P04818	thymidylate synthetase	Enzyme	0.02
Huntington Disease	C0020179	AHSG	197	P02765	alpha 2-HS glycoprotein	Enzyme modulator	0.02
Huntington Disease	C0020179	USP12	219333	O75317	ubiquitin specific peptidase 12	Enzyme	0.02
Huntington Disease	C0020179	EPHA3	2042	P29320	EPH receptor A3	Kinase	0.02
Huntington Disease	C0020179	TFRC	7037	P02786	transferrin receptor	Enzyme	0.02
Huntington Disease	C0020179	TGFB1	7040	P01137	transforming growth factor beta 1	Signaling	0.02
Huntington Disease	C0020179	SGSM3	27352	Q96HU1	small G protein signaling modulator 3	Enzyme	0.02
Huntington Disease	C0020179	GLO1	2739	Q04760	glyoxalase I		0.02
Huntington Disease	C0020179	SPHK1	8877	Q9NYA1	sphingosine kinase 1	Kinase	0.02
Huntington Disease	C0020179	TWIST1	7291	Q15672	twist family bHLH transcription factor 1	Transcription factor	0.02
Huntington Disease	C0020179	EGF	1950	P01133	epidermal growth factor		0.02
Huntington Disease	C0020179	UBC	7316	P0CG48	ubiquitin C	Nucleic acid binding	0.02
Huntington Disease	C0020179	CX3CR1	1524	P49238	C-X3-C motif chemokine receptor 1	G-protein coupled receptor	0.02
Huntington Disease	C0020179	TIMP2	7077	P16035	TIMP metallopeptidase inhibitor 2	Enzyme modulator	0.02
Huntington Disease	C0020179	ATN1	1822	P54259	atrophin 1		0.02
Huntington Disease	C0020179	CASP8	841	Q14790	caspase 8	Enzyme	0.02
Huntington Disease	C0020179	ADRA2B	151	P18089	adrenoceptor alpha 2B	G-protein coupled receptor	0.02
Huntington Disease	C0020179	VWF	7450	P04275	von Willebrand factor	Enzyme modulator	0.02
Huntington Disease	C0020179	GSK3B	2932	P49841	glycogen synthase kinase 3 beta	Kinase	0.02
Huntington Disease	C0020179	AGT	183	P01019	angiotensinogen	Enzyme modulator	0.02
Huntington Disease	C0020179	NR5A1	2516	Q13285	nuclear receptor subfamily 5 group A member 1	Nuclear receptor	0.02
Huntington Disease	C0020179	FCGR3B	2215	O75015	Fc fragment of IgG receptor IIIb	Cell adhesion	0.02
Huntington Disease	C0020179	PYCARD	29108	Q9ULZ3	PYD and CARD domain containing	Enzyme	0.02
Huntington Disease	C0020179	FGFR3	2261	P22607	fibroblast growth factor receptor 3	Kinase	0.02
Huntington Disease	C0020179	TNNI3	7137	P19429	troponin I3, cardiac type	Cellular structure	0.02
Huntington Disease	C0020179	ALPP	250	P05187	alkaline phosphatase, placental	Enzyme	0.02
Huntington Disease	C0020179	FRAXE	2481		fragile site, folic acid type, rare, fra(X)(q28) E		0.02
Huntington Disease	C0020179	FGF9	2254	P31371	fibroblast growth factor 9	Signaling	0.02
Huntington Disease	C0020179	FEN1	2237	P39748	flap structure-specific endonuclease 1	Enzyme	0.02
Huntington Disease	C0020179	CUX1	1523	P39880;Q13948	cut like homeobox 1	Transcription factor	0.02
Huntington Disease	C0020179	TRPC5	7224	Q9UL62	transient receptor potential cation channel subfamily C member 5	Ion channel	0.02
Huntington Disease	C0020179	VDR	7421	P11473	vitamin D receptor	Nuclear receptor	0.02
Huntington Disease	C0020179	FCGR3A	2214	P08637	Fc fragment of IgG receptor IIIa	Cell adhesion	0.02
Huntington Disease	C0020179	SLC12A9	56996	Q9BXP2	solute carrier family 12 member 9	Transporter	0.01
Huntington Disease	C0020179	HAND1	9421	O96004	heart and neural crest derivatives expressed 1		0.01
Huntington Disease	C0020179	UBQLN4	56893	Q9NRR5	ubiquilin 4		0.01
Huntington Disease	C0020179	TRPC4	7223	Q9UBN4	transient receptor potential cation channel subfamily C member 4	Ion channel	0.01
Huntington Disease	C0020179	EHMT1	79813	Q9H9B1	euchromatic histone lysine methyltransferase 1	Epigenetic regulator	0.01
Huntington Disease	C0020179	TRP-AGG2-6	7218		tRNA-Pro (anticodon AGG) 2-6		0.01
Huntington Disease	C0020179	B2M	567	P61769	beta-2-microglobulin	Immune response	0.01
Huntington Disease	C0020179	PSG5	5673	Q15238	pregnancy specific beta-1-glycoprotein 5		0.01
Huntington Disease	C0020179	TXNRD1	7296	Q16881	thioredoxin reductase 1	Enzyme	0.01
Huntington Disease	C0020179	CTDSP1	58190	Q9GZU7	CTD small phosphatase 1		0.01
Huntington Disease	C0020179	SPHK2	56848	Q9NRA0	sphingosine kinase 2	Kinase	0.01
Huntington Disease	C0020179	RAC1	5879	P63000	Rac family small GTPase 1	Enzyme modulator	0.01
Huntington Disease	C0020179	TRPC1	7220	P48995	transient receptor potential cation channel subfamily C member 1	Ion channel	0.01
Huntington Disease	C0020179	ACVR2B	93	Q13705	activin A receptor type 2B	Kinase	0.01
Huntington Disease	C0020179	KLF4	9314	O43474	Kruppel like factor 4	Nucleic acid binding	0.01
Huntington Disease	C0020179	CASC8	727677		cancer susceptibility 8		0.01
Huntington Disease	C0020179	S100A14	57402	Q9HCY8	S100 calcium binding protein A14	Calcium-binding protein	0.01
Huntington Disease	C0020179	C5	727	P01031	complement C5	Enzyme modulator	0.01
Huntington Disease	C0020179	PTMAP4	5761		prothymosin alpha pseudogene 4		0.01
Huntington Disease	C0020179	CD163	9332	Q86VB7	CD163 molecule	Enzyme	0.01
Huntington Disease	C0020179	CFAP97	57587	Q9P2B7	cilia and flagella associated protein 97		0.01
Huntington Disease	C0020179	SLC12A5	57468	Q9H2X9	solute carrier family 12 member 5	Transporter	0.01
Huntington Disease	C0020179	PTMA	5757	P06454	prothymosin alpha		0.01
Huntington Disease	C0020179	SORCS2	57537	Q96PQ0	sortilin related VPS10 domain containing receptor 2	Transporter	0.01
Huntington Disease	C0020179	BAG1	573	Q99933	BAG cochaperone 1		0.01
Huntington Disease	C0020179	PTBP1	5725	P26599	polypyrimidine tract binding protein 1		0.01
Huntington Disease	C0020179	PTPN13	5783	Q12923	protein tyrosine phosphatase non-receptor type 13		0.01
Huntington Disease	C0020179	GRAP2	9402	O75791	GRB2 related adaptor protein 2		0.01
Huntington Disease	C0020179	ACVRL1	94	P37023	activin A receptor like type 1	Kinase	0.01
Huntington Disease	C0020179	NREP	9315	Q16612	neuronal regeneration related protein		0.01
Huntington Disease	C0020179	HES4	57801	Q9HCC6	hes family bHLH transcription factor 4	Transcription factor	0.01
Huntington Disease	C0020179	FOXP2	93986	O15409	forkhead box P2		0.01
Huntington Disease	C0020179	GBA2	57704	Q9HCG7	glucosylceramidase beta 2		0.01
Huntington Disease	C0020179	C5AR1	728	P21730	complement C5a receptor 1	G-protein coupled receptor	0.01
Huntington Disease	C0020179	MIR146B	574447		microRNA 146b		0.01
Huntington Disease	C0020179	TRIP10	9322	Q15642	thyroid hormone receptor interactor 10		0.01
Huntington Disease	C0020179	TMEM106B	54664	Q9NUM4	transmembrane protein 106B		0.01
Huntington Disease	C0020179	MAP1S	55201	Q66K74	microtubule associated protein 1S	Cellular structure	0.01
Huntington Disease	C0020179	SBNO1	55206	A3KN83	strawberry notch homolog 1	Enzyme	0.01
Huntington Disease	C0020179	ATAD3A	55210	Q9NVI7	ATPase family AAA domain containing 3A	Enzyme	0.01
Huntington Disease	C0020179	CD40	958	P25942	CD40 molecule		0.01
Huntington Disease	C0020179	NAT10	55226	Q9H0A0	N-acetyltransferase 10		0.01
Huntington Disease	C0020179	FBXW7	55294	Q969H0	F-box and WD repeat domain containing 7	Enzyme modulator	0.01
Huntington Disease	C0020179	PPT1	5538	P50897	palmitoyl-protein thioesterase 1	Enzyme	0.01
Huntington Disease	C0020179	GPRC5D	55507	Q9NZD1	G protein-coupled receptor class C group 5 member D	G-protein coupled receptor	0.01
Huntington Disease	C0020179	CSH2	1443	P0DML2;P0DML3	chorionic somatomammotropin hormone 2	Signaling	0.01
Huntington Disease	C0020179	CLOCK	9575	O15516	clock circadian regulator		0.01
Huntington Disease	C0020179	GDF15	9518	Q99988	growth differentiation factor 15	Signaling	0.01
Huntington Disease	C0020179	VCL	7414	P18206	vinculin		0.01
Huntington Disease	C0020179	PRPF40A	55660	O75400	pre-mRNA processing factor 40 homolog A		0.01
Huntington Disease	C0020179	CD47	961	Q08722	CD47 molecule		0.01
Huntington Disease	C0020179	LZTS3	9762	O60299	leucine zipper tumor suppressor family member 3		0.01
Huntington Disease	C0020179	XBP1	7494	P17861	X-box binding protein 1		0.01
Huntington Disease	C0020179	SLC39A8	64116	Q9C0K1	solute carrier family 39 member 8	Transporter	0.01
Huntington Disease	C0020179	SV2A	9900	Q7L0J3	synaptic vesicle glycoprotein 2A	Transporter	0.01
Huntington Disease	C0020179	TMED9	54732	Q9BVK6	transmembrane p24 trafficking protein 9	Transporter	0.01
Huntington Disease	C0020179	AHI1	54806	Q8N157	Abelson helper integration site 1		0.01
Huntington Disease	C0020179	TUG1	55000		taurine up-regulated 1		0.01
Huntington Disease	C0020179	ATG16L1	55054	Q676U5	autophagy related 16 like 1		0.01
Huntington Disease	C0020179	XPC	7508	Q01831	XPC complex subunit, DNA damage recognition and repair factor	Nucleic acid binding	0.01
Huntington Disease	C0020179	VIPR2	7434	P41587	vasoactive intestinal peptide receptor 2	G-protein coupled receptor	0.01
Huntington Disease	C0020179	VIP	7432	P01282	vasoactive intestinal peptide	Signaling	0.01
Huntington Disease	C0020179	SV2B	9899	Q7L1I2	synaptic vesicle glycoprotein 2B		0.01
Huntington Disease	C0020179	WASHC5	9897	Q12768	WASH complex subunit 5	Transporter	0.01
Huntington Disease	C0020179	KEAP1	9817	Q14145	kelch like ECH associated protein 1		0.01
Huntington Disease	C0020179	PKIB	5570	Q9C010	cAMP-dependent protein kinase inhibitor beta	Enzyme modulator	0.01
Huntington Disease	C0020179	PSS	780904		Potocki-Shaffer syndrome		0.01
Huntington Disease	C0020179	MAPK10	5602	P53779	mitogen-activated protein kinase 10	Kinase	0.01
Huntington Disease	C0020179	CCL4L2	9560	P13236;Q8NHW4	C-C motif chemokine ligand 4 like 2		0.01
Huntington Disease	C0020179	MACROH2A1	9555	O75367	macroH2A.1 histone	Nucleic acid binding	0.01
Huntington Disease	C0020179	BAG3	9531	O95817	BAG cochaperone 3		0.01
Huntington Disease	C0020179	AIMP2	7965	Q13155	aminoacyl tRNA synthetase complex interacting multifunctional protein 2		0.01
Huntington Disease	C0020179	MAP2K1	5604	Q02750	mitogen-activated protein kinase kinase 1	Kinase	0.01
Huntington Disease	C0020179	MAP2K2	5605	P36507	mitogen-activated protein kinase kinase 2	Kinase	0.01
Huntington Disease	C0020179	MAP2K6	5608	P52564	mitogen-activated protein kinase kinase 6	Kinase	0.01
Huntington Disease	C0020179	RTL10	79680	Q7L3V2	retrotransposon Gag like 10		0.01
Huntington Disease	C0020179	CD34	947	P28906	CD34 molecule		0.01
Huntington Disease	C0020179	HOMER1	9456	Q86YM7	homer scaffold protein 1		0.01
Huntington Disease	C0020179	GSTO1	9446	P78417	glutathione S-transferase omega 1		0.01
Huntington Disease	C0020179	PSEN1	5663	P49768	presenilin 1	Enzyme	0.01
Huntington Disease	C0020179	MAPK8	5599	P45983	mitogen-activated protein kinase 8	Kinase	0.01
Huntington Disease	C0020179	BCAR1	9564	P56945	BCAR1 scaffold protein, Cas family member		0.01
Huntington Disease	C0020179	KDM6A	7403	O15550	lysine demethylase 6A	Epigenetic regulator	0.01
Huntington Disease	C0020179	RAB7A	7879	P51149	RAB7A, member RAS oncogene family		0.01
Huntington Disease	C0020179	CAD	790	P27708	carbamoyl-phosphate synthetase 2, aspartate transcarbamylase, and dihydroorotase	Enzyme	0.01
Huntington Disease	C0020179	CMTR2	55783	Q8IYT2	cap methyltransferase 2		0.01
Huntington Disease	C0020179	UCP2	7351	P55851	uncoupling protein 2	Transporter	0.01
Huntington Disease	C0020179	UCP1	7350	P25874	uncoupling protein 1	Transporter	0.01
Huntington Disease	C0020179	GABBR2	9568	O75899	gamma-aminobutyric acid type B receptor subunit 2	G-protein coupled receptor	0.01
Huntington Disease	C0020179	PKN2	5586	Q16513	protein kinase N2	Kinase	0.01
Huntington Disease	C0020179	HDAC8	55869	Q9BY41	histone deacetylase 8	Epigenetic regulator	0.01
Huntington Disease	C0020179	GPRC5C	55890	Q9NQ84	G protein-coupled receptor class C group 5 member C	G-protein coupled receptor	0.01
Huntington Disease	C0020179	SUMO1	7341	P63165	small ubiquitin like modifier 1		0.01
Huntington Disease	C0020179	ZNF395	55893	Q9H8N7	zinc finger protein 395	Transcription factor	0.01
Huntington Disease	C0020179	ST8SIA4	7903	Q92187	ST8 alpha-N-acetyl-neuraminide alpha-2,8-sialyltransferase 4		0.01
Huntington Disease	C0020179	OPN4	94233	Q9UHM6	opsin 4	G-protein coupled receptor	0.01
Huntington Disease	C0020179	MT1IP	644314		metallothionein 1I, pseudogene		0.01
Huntington Disease	C0020179	STATH	6779	P02808	statherin		0.01
Huntington Disease	C0020179	AOC3	8639	Q16853	amine oxidase copper containing 3		0.01
Huntington Disease	C0020179	HSD17B6	8630	O14756	hydroxysteroid 17-beta dehydrogenase 6	Enzyme	0.01
Huntington Disease	C0020179	SKIL	6498	P12757	SKI like proto-oncogene		0.01
Huntington Disease	C0020179	SKP1	6500	P63208	S-phase kinase associated protein 1	Enzyme	0.01
Huntington Disease	C0020179	LOH19CR1	8378		loss of heterozygosity, 19, chromosomal region 1		0.01
Huntington Disease	C0020179	STAT5B	6777	P51692	signal transducer and activator of transcription 5B	Nucleic acid binding	0.01
Huntington Disease	C0020179	PSMG1	8624	O95456	proteasome assembly chaperone 1		0.01
Huntington Disease	C0020179	SLC1A3	6507	P43003	solute carrier family 1 member 3	Transporter	0.01
Huntington Disease	C0020179	SLC1A6	6511	P48664	solute carrier family 1 member 6	Transporter	0.01
Huntington Disease	C0020179	STAT5A	6776	P42229	signal transducer and activator of transcription 5A	Nucleic acid binding	0.01
Huntington Disease	C0020179	MAGT1	84061	Q9H0U3	magnesium transporter 1	Transporter	0.01
Huntington Disease	C0020179	ULK1	8408	O75385	unc-51 like autophagy activating kinase 1	Kinase	0.01
Huntington Disease	C0020179	PDE5A	8654	O76074	phosphodiesterase 5A		0.01
Huntington Disease	C0020179	IRS2	8660	Q9Y4H2	insulin receptor substrate 2		0.01
Huntington Disease	C0020179	SUPT4H1	6827	P63272	SPT4 homolog, DSIF elongation factor subunit	Nucleic acid binding	0.01
Huntington Disease	C0020179	SGK1	6446	O00141	serum/glucocorticoid regulated kinase 1	Kinase	0.01
Huntington Disease	C0020179	TARBP2	6895	Q15633	TARBP2 subunit of RISC loading complex		0.01
Huntington Disease	C0020179	LIN7A	8825	O14910	lin-7 homolog A, crumbs cell polarity complex component	Cell-cell junction	0.01
Huntington Disease	C0020179	CAST	831	P20810	calpastatin		0.01
Huntington Disease	C0020179	TNFRSF6B	8771	O95407	TNF receptor superfamily member 6b		0.01
Huntington Disease	C0020179	RIPK2	8767	O43353	receptor interacting serine/threonine kinase 2	Kinase	0.01
Huntington Disease	C0020179	POU5F1P4	645682		POU class 5 homeobox 1 pseudogene 4		0.01
Huntington Disease	C0020179	TAF4	6874	O00268	TATA-box binding protein associated factor 4		0.01
Huntington Disease	C0020179	SH3GL3	6457	Q99963	SH3 domain containing GRB2 like 3, endophilin A3		0.01
Huntington Disease	C0020179	BAP1	8314	Q92560	BRCA1 associated protein 1	Enzyme	0.01
Huntington Disease	C0020179	FZD4	8322	Q9ULV1	frizzled class receptor 4	G-protein coupled receptor	0.01
Huntington Disease	C0020179	MTHFSD	64779	Q2M296	methenyltetrahydrofolate synthetase domain containing	Enzyme	0.01
Huntington Disease	C0020179	SYN1	6853	P17600	synapsin I	Cellular structure	0.01
Huntington Disease	C0020179	KHSRP	8570	Q92945	KH-type splicing regulatory protein	Enzyme	0.01
Huntington Disease	C0020179	SLC2A4	6517	P14672	solute carrier family 2 member 4	Transporter	0.01
Huntington Disease	C0020179	SNAP25	6616	P60880	synaptosome associated protein 25	Transporter	0.01
Huntington Disease	C0020179	DGKE	8526	P52429	diacylglycerol kinase epsilon	Enzyme	0.01
Huntington Disease	C0020179	SPP1	6696	P10451	secreted phosphoprotein 1		0.01
Huntington Disease	C0020179	SPN	6693	P16150	sialophorin		0.01
Huntington Disease	C0020179	SNCB	6620	Q16143	synuclein beta	Transporter	0.01
Huntington Disease	C0020179	CUL1	8454	Q13616	cullin 1	Enzyme	0.01
Huntington Disease	C0020179	SNCG	6623	O76070	synuclein gamma	Transporter	0.01
Huntington Disease	C0020179	BNIP3	664	Q12983	BCL2 interacting protein 3		0.01
Huntington Disease	C0020179	CYSTM1	84418	Q9H1C7	cysteine rich transmembrane module containing 1		0.01
Huntington Disease	C0020179	SP1	6667	P08047	Sp1 transcription factor	Nucleic acid binding	0.01
Huntington Disease	C0020179	SOX4	6659	Q06945	SRY-box transcription factor 4	Transcription factor	0.01
Huntington Disease	C0020179	SORL1	6653	Q92673	sortilin related receptor 1	Transporter	0.01
Huntington Disease	C0020179	EVA1A	84141	Q9H8M9	eva-1 homolog A, regulator of programmed cell death		0.01
Huntington Disease	C0020179	SPTBN2	6712	O15020	spectrin beta, non-erythrocytic 2		0.01
Huntington Disease	C0020179	SUMO2	6613	P61956	small ubiquitin like modifier 2		0.01
Huntington Disease	C0020179	DNAJC14	85406	Q6Y2X3	DnaJ heat shock protein family (Hsp40) member C14		0.01
Huntington Disease	C0020179	SLC6A3	6531	Q01959	solute carrier family 6 member 3	Transporter	0.01
Huntington Disease	C0020179	CAV1	857	Q03135	caveolin 1	Enzyme modulator	0.01
Huntington Disease	C0020179	PIAS1	8554	O75925	protein inhibitor of activated STAT 1		0.01
Huntington Disease	C0020179	SLC9A1	6548	P19634	solute carrier family 9 member A1	Transporter	0.01
Huntington Disease	C0020179	BLZF1	8548	Q9H2G9	basic leucine zipper nuclear factor 1		0.01
Huntington Disease	C0020179	SLC9A5	6553	Q14940	solute carrier family 9 member A5	Transporter	0.01
Huntington Disease	C0020179	SRI	6717	P30626	sorcin		0.01
Huntington Disease	C0020179	SLC12A1	6557	Q13621	solute carrier family 12 member 1	Transporter	0.01
Huntington Disease	C0020179	SLC12A2	6558	P55011	solute carrier family 12 member 2	Transporter	0.01
Huntington Disease	C0020179	DCLK3	85443	Q9C098	doublecortin like kinase 3	Kinase	0.01
Huntington Disease	C0020179	SLCO2A1	6578	Q92959	solute carrier organic anion transporter family member 2A1	Transporter	0.01
Huntington Disease	C0020179	SLPI	6590	P03973	secretory leukocyte peptidase inhibitor	Enzyme modulator	0.01
Huntington Disease	C0020179	SUMO3	6612	P55854	small ubiquitin like modifier 3		0.01
Huntington Disease	C0020179	SOX2	6657	P48431	SRY-box transcription factor 2	Transcription factor	0.01
Huntington Disease	C0020179	CDK5R1	8851	Q15078	cyclin dependent kinase 5 regulatory subunit 1	Enzyme modulator	0.01
Huntington Disease	C0020179	RAF1	5894	P04049	Raf-1 proto-oncogene, serine/threonine kinase	Kinase	0.01
Huntington Disease	C0020179	UBXN6	80700	Q9BZV1	UBX domain protein 6		0.01
Huntington Disease	C0020179	CAMK2A	815	Q9UQM7	calcium/calmodulin dependent protein kinase II alpha	Kinase	0.01
Huntington Disease	C0020179	NKX2-1	7080	P43699	NK2 homeobox 1	Transcription factor	0.01
Huntington Disease	C0020179	RET	5979	P07949	ret proto-oncogene	Kinase	0.01
Huntington Disease	C0020179	BCL2L1	598	Q07817	BCL2 like 1	Signaling	0.01
Huntington Disease	C0020179	SGCA	6442	Q16586	sarcoglycan alpha	Calcium-binding protein	0.01
Huntington Disease	C0020179	SOCS3	9021	O14543	suppressor of cytokine signaling 3	Enzyme modulator	0.01
Huntington Disease	C0020179	RLN2	6019	P04090	relaxin 2	Signaling	0.01
Huntington Disease	C0020179	RNASE4	6038	P34096	ribonuclease A family member 4		0.01
Huntington Disease	C0020179	PAPPA2	60676	Q9BXP8	pappalysin 2		0.01
Huntington Disease	C0020179	TNFRSF17	608	Q02223	TNF receptor superfamily member 17	Receptor	0.01
Huntington Disease	C0020179	ROCK1	6093	Q13464	Rho associated coiled-coil containing protein kinase 1	Kinase	0.01
Huntington Disease	C0020179	ROS1	6098	P08922	ROS proto-oncogene 1, receptor tyrosine kinase	Kinase	0.01
Huntington Disease	C0020179	TET1	80312	Q8NFU7	tet methylcytosine dioxygenase 1		0.01
Huntington Disease	C0020179	RENBP	5973	P51606	renin binding protein	Enzyme	0.01
Huntington Disease	C0020179	CLDN5	7122	O00501	claudin 5	Cell-cell junction	0.01
Huntington Disease	C0020179	BCHE	590	P06276	butyrylcholinesterase		0.01
Huntington Disease	C0020179	CALD1	800	Q05682	caldesmon 1		0.01
Huntington Disease	C0020179	TRAF6	7189	Q9Y4K3	TNF receptor associated factor 6	Signaling	0.01
Huntington Disease	C0020179	RAN	5901	P62826	RAN, member RAS oncogene family	Enzyme modulator	0.01
Huntington Disease	C0020179	RANBP2	5903	P49792	RAN binding protein 2	Enzyme modulator	0.01
Huntington Disease	C0020179	CD14	929	P08571	CD14 molecule		0.01
Huntington Disease	C0020179	RARB	5915	P10826	retinoic acid receptor beta	Nuclear receptor	0.01
Huntington Disease	C0020179	C3	718	P01024	complement C3	Enzyme modulator	0.01
Huntington Disease	C0020179	PANK2	80025	Q9BZ23	pantothenate kinase 2	Kinase	0.01
Huntington Disease	C0020179	ASRGL1	80150	Q7L266	asparaginase and isoaspartyl peptidase 1	Enzyme	0.01
Huntington Disease	C0020179	TNFRSF1B	7133	P20333	TNF receptor superfamily member 1B		0.01
Huntington Disease	C0020179	LGR6	59352	Q9HBX8	leucine rich repeat containing G protein-coupled receptor 6	G-protein coupled receptor	0.01
Huntington Disease	C0020179	HACD1	9200	B0YJ81	3-hydroxyacyl-CoA dehydratase 1		0.01
Huntington Disease	C0020179	TH	7054	P07101	tyrosine hydroxylase		0.01
Huntington Disease	C0020179	RPS6KA1	6195	Q15418	ribosomal protein S6 kinase A1	Kinase	0.01
Huntington Disease	C0020179	CCL4	6351	P13236;Q8NHW4	C-C motif chemokine ligand 4	Signaling	0.01
Huntington Disease	C0020179	IER3	8870	P46695	immediate early response 3		0.01
Huntington Disease	C0020179	CXCL12	6387	P48061	C-X-C motif chemokine ligand 12		0.01
Huntington Disease	C0020179	MIR615	693200		microRNA 615		0.01
Huntington Disease	C0020179	MIR549A	693132		microRNA 549a		0.01
Huntington Disease	C0020179	LIN7B	64130	Q9HAP6	lin-7 homolog B, crumbs cell polarity complex component	Cell-cell junction	0.01
Huntington Disease	C0020179	SELENOP	6414	P49908	selenoprotein P	Extracellular structure	0.01
Huntington Disease	C0020179	MAP2K4	6416	P45985	mitogen-activated protein kinase kinase 4	Kinase	0.01
Huntington Disease	C0020179	MIR421	693122		microRNA 421		0.01
Huntington Disease	C0020179	POU5F1P3	642559		POU class 5 homeobox 1 pseudogene 3		0.01
Huntington Disease	C0020179	TCF3	6929	P15923	transcription factor 3	Transcription factor	0.01
Huntington Disease	C0020179	KDM5D	8284	Q9BY66	lysine demethylase 5D	Transcription factor	0.01
Huntington Disease	C0020179	APLN	8862	Q9ULZ1	apelin		0.01
Huntington Disease	C0020179	KDM5C	8242	P41229	lysine demethylase 5C		0.01
Huntington Disease	C0020179	SCN4A	6329	P35499	sodium voltage-gated channel alpha subunit 4	Ion channel	0.01
Huntington Disease	C0020179	BGLAP	632	P02818	bone gamma-carboxyglutamate protein		0.01
Huntington Disease	C0020179	MIR486-1	619554		microRNA 486-1		0.01
Huntington Disease	C0020179	RPS6KB1	6198	P23443	ribosomal protein S6 kinase B1	Kinase	0.01
Huntington Disease	C0020179	RPS19	6223	P39019	ribosomal protein S19	Nucleic acid binding	0.01
Huntington Disease	C0020179	COIL	8161	P38432	coilin	Nucleic acid binding	0.01
Huntington Disease	C0020179	RRAS	6237	P10301	RAS related	Enzyme modulator	0.01
Huntington Disease	C0020179	SLC25A28	81894	Q96A46	solute carrier family 25 member 28	Transporter	0.01
Huntington Disease	C0020179	TGM3	7053	Q08188	transglutaminase 3	Enzyme	0.01
Huntington Disease	C0020179	BTRC	8945	Q9Y297	beta-transducin repeat containing E3 ubiquitin protein ligase		0.01
Huntington Disease	C0020179	SORT1	6272	Q99523	sortilin 1	Transporter	0.01
Huntington Disease	C0020179	MIA	8190	Q16674	MIA SH3 domain containing		0.01
Huntington Disease	C0020179	BCL10	8915	O95999	BCL10 immune signaling adaptor		0.01
Huntington Disease	C0020179	TFAM	7019	Q00059	transcription factor A, mitochondrial		0.01
Huntington Disease	C0020179	SGPL1	8879	O95470	sphingosine-1-phosphate lyase 1		0.01
Huntington Disease	C0020179	ZMAT3	64393	Q9HA38	zinc finger matrin-type 3		0.01
Huntington Disease	C0020179	UGT1A1	54658	P22309	UDP glucuronosyltransferase family 1 member A1		0.01
Huntington Disease	C0020179	RRS1	23212	Q15050	ribosome biogenesis regulator 1 homolog	Nucleic acid binding	0.01
Huntington Disease	C0020179	FGF2	2247	P09038	fibroblast growth factor 2	Signaling	0.01
Huntington Disease	C0020179	GPRC6A	222545	Q5T6X5	G protein-coupled receptor class C group 6 member A	G-protein coupled receptor	0.01
Huntington Disease	C0020179	MARCHF8	220972	Q5T0T0	membrane associated ring-CH-type finger 8		0.01
Huntington Disease	C0020179	FBN1	2200	P35555	fibrillin 1	Calcium-binding protein	0.01
Huntington Disease	C0020179	PTK2B	2185	Q14289	protein tyrosine kinase 2 beta	Kinase	0.01
Huntington Disease	C0020179	FABP4	2167	P15090	fatty acid binding protein 4		0.01
Huntington Disease	C0020179	F13B	2165	P05160	coagulation factor XIII B chain		0.01
Huntington Disease	C0020179	F13A1	2162	P00488	coagulation factor XIII A chain	Enzyme	0.01
Huntington Disease	C0020179	F11	2160	P03951	coagulation factor XI	Enzyme	0.01
Huntington Disease	C0020179	FGF13	2258	Q92913	fibroblast growth factor 13	Signaling	0.01
Huntington Disease	C0020179	FGFR2	2263	P21802	fibroblast growth factor receptor 2	Kinase	0.01
Huntington Disease	C0020179	ACSBG1	23205	Q96GR2	acyl-CoA synthetase bubblegum family member 1	Enzyme	0.01
Huntington Disease	C0020179	FLNA	2316	P21333	filamin A		0.01
Huntington Disease	C0020179	TBC1D9	23158	Q6ZT07	TBC1 domain family member 9	Enzyme	0.01
Huntington Disease	C0020179	SV2C	22987	Q496J9	synaptic vesicle glycoprotein 2C		0.01
Huntington Disease	C0020179	SBNO2	22904	Q9Y2G9	strawberry notch homolog 2	Enzyme	0.01
Huntington Disease	C0020179	RPH3A	22895	Q9Y2J0	rabphilin 3A		0.01
Huntington Disease	C0020179	MLXIP	22877	Q9HAP2	MLX interacting protein		0.01
Huntington Disease	C0020179	NLRP1	22861	Q9C000	NLR family pyrin domain containing 1		0.01
Huntington Disease	C0020179	ATF5	22809	Q9Y2D1	activating transcription factor 5		0.01
Huntington Disease	C0020179	ABCD1	215	P33897	ATP binding cassette subfamily D member 1	Transporter	0.01
Huntington Disease	C0020179	EZH1	2145	Q92800	enhancer of zeste 1 polycomb repressive complex 2 subunit	Epigenetic regulator	0.01
Huntington Disease	C0020179	ERN1	2081	O75460	endoplasmic reticulum to nucleus signaling 1	Kinase	0.01
Huntington Disease	C0020179	DNASE1	1773	P24855	deoxyribonuclease 1		0.01
Huntington Disease	C0020179	DNAH6	1768	Q9C0G6	dynein axonemal heavy chain 6	Enzyme	0.01
Huntington Disease	C0020179	DMD	1756	P11532	dystrophin		0.01
Huntington Disease	C0020179	DLG3	1741	Q92796	discs large MAGUK scaffold protein 3		0.01
Huntington Disease	C0020179	DLG1	1739	Q12959	discs large MAGUK scaffold protein 1	Receptor	0.01
Huntington Disease	C0020179	DHFR	1719	P00374	dihydrofolate reductase	Enzyme	0.01
Huntington Disease	C0020179	DHCR24	1718	Q15392	24-dehydrocholesterol reductase	Enzyme	0.01
Huntington Disease	C0020179	PTCRA	171558	Q6ISU1	pre T cell antigen receptor alpha		0.01
Huntington Disease	C0020179	OXER1	165140	Q8TDS5	oxoeicosanoid receptor 1	G-protein coupled receptor	0.01
Huntington Disease	C0020179	DPP6	1804	P42658	dipeptidyl peptidase like 6	Enzyme	0.01
Huntington Disease	C0020179	DPYSL2	1808	Q16555	dihydropyrimidinase like 2	Enzyme	0.01
Huntington Disease	C0020179	ERCC6	2074	P0DP91;Q03468	ERCC excision repair 6, chromatin remodeling factor		0.01
Huntington Disease	C0020179	EMP1	2012	P54849	epithelial membrane protein 1	Cellular structure	0.01
Huntington Disease	C0020179	SCAMP5	192683	Q8TAC9	secretory carrier membrane protein 5	Enzyme	0.01
Huntington Disease	C0020179	ABCA1	19	O95477	ATP binding cassette subfamily A member 1	Transporter	0.01
Huntington Disease	C0020179	E2F2	1870	Q14209	E2F transcription factor 2	Nucleic acid binding	0.01
Huntington Disease	C0020179	DUSP2	1844	Q05923	dual specificity phosphatase 2		0.01
Huntington Disease	C0020179	DTX1	1840	Q86Y01	deltex E3 ubiquitin ligase 1	Enzyme	0.01
Huntington Disease	C0020179	DRD5	1816	P21918	dopamine receptor D5	G-protein coupled receptor	0.01
Huntington Disease	C0020179	DRD3	1814	P35462	dopamine receptor D3	G-protein coupled receptor	0.01
Huntington Disease	C0020179	DDIT3	1649	P35638	DNA damage inducible transcript 3		0.01
Huntington Disease	C0020179	PHLPP1	23239	O60346	PH domain and leucine rich repeat protein phosphatase 1	Epigenetic regulator	0.01
Huntington Disease	C0020179	GPR3	2827	P46089	G protein-coupled receptor 3	G-protein coupled receptor	0.01
Huntington Disease	C0020179	AKAP8L	26993	Q9ULX6	A-kinase anchoring protein 8 like		0.01
Huntington Disease	C0020179	GJA1	2697	P17302	gap junction protein alpha 1	Cell-cell junction	0.01
Huntington Disease	C0020179	GIP	2695	P09681	gastric inhibitory polypeptide		0.01
Huntington Disease	C0020179	GH1	2688	P01241	growth hormone 1	Signaling	0.01
Huntington Disease	C0020179	GC	2638	P02774	GC vitamin D binding protein	Transporter	0.01
Huntington Disease	C0020179	FGF21	26291	Q9NSA1	fibroblast growth factor 21	Signaling	0.01
Huntington Disease	C0020179	GATA4	2626	P43694	GATA binding protein 4		0.01
Huntington Disease	C0020179	POLDIP2	26073	Q9Y2S7	DNA polymerase delta interacting protein 2		0.01
Huntington Disease	C0020179	ATRNL1	26033	Q5VV63	attractin like 1	Enzyme modulator	0.01
Huntington Disease	C0020179	MLH3	27030	Q9UHC1	mutL homolog 3	Nucleic acid binding	0.01
Huntington Disease	C0020179	SIGLEC7	27036	Q9Y286	sialic acid binding Ig like lectin 7	Receptor	0.01
Huntington Disease	C0020179	SLCO1B3	28234	Q9NPD5	solute carrier organic anion transporter family member 1B3	Transporter	0.01
Huntington Disease	C0020179	HTRA2	27429	O43464	HtrA serine peptidase 2		0.01
Huntington Disease	C0020179	GLP1R	2740	P43220	glucagon like peptide 1 receptor	G-protein coupled receptor	0.01
Huntington Disease	C0020179	HPGDS	27306	O60760	hematopoietic prostaglandin D synthase		0.01
Huntington Disease	C0020179	PDLIM3	27295	Q53GG5	PDZ and LIM domain 3	Cellular structure	0.01
Huntington Disease	C0020179	DISC1	27185	Q9NRI5	DISC1 scaffold protein		0.01
Huntington Disease	C0020179	IL37	27178	Q9NZH6	interleukin 37		0.01
Huntington Disease	C0020179	NAAA	27163	Q02083	N-acylethanolamine acid amidase	Enzyme	0.01
Huntington Disease	C0020179	NSG1	27065	P42857	neuronal vesicle trafficking associated 1		0.01
Huntington Disease	C0020179	NGDN	25983	Q8NEJ9	neuroguidin		0.01
Huntington Disease	C0020179	SOSTDC1	25928	Q6X4U4	sclerostin domain containing 1		0.01
Huntington Disease	C0020179	MRGPRX1	259249	Q96LB2	MAS related GPR family member X1	G-protein coupled receptor	0.01
Huntington Disease	C0020179	STH	246744	Q8IWL8	saitohin		0.01
Huntington Disease	C0020179	IL17RA	23765	Q96F46	interleukin 17 receptor A		0.01
Huntington Disease	C0020179	ARFIP2	23647	P53365	ADP ribosylation factor interacting protein 2	Enzyme modulator	0.01
Huntington Disease	C0020179	LPAR3	23566	Q9UBY5	lysophosphatidic acid receptor 3	G-protein coupled receptor	0.01
Huntington Disease	C0020179	NAT2	10	P11245	N-acetyltransferase 2	Enzyme	0.01
Huntington Disease	C0020179	BRD4	23476	O60885	bromodomain containing 4	Epigenetic regulator	0.01
Huntington Disease	C0020179	ABCB10	23456	Q9NRK6	ATP binding cassette subfamily B member 10	Transporter	0.01
Huntington Disease	C0020179	DICER1	23405	Q9UPY3	dicer 1, ribonuclease III	Enzyme	0.01
Huntington Disease	C0020179	CRTC1	23373	Q6UUV9	CREB regulated transcription coactivator 1	Transcription factor	0.01
Huntington Disease	C0020179	MTOR	2475	P42345	mechanistic target of rapamycin kinase	Kinase	0.01
Huntington Disease	C0020179	ALPI	248	P09923	alkaline phosphatase, intestinal	Enzyme	0.01
Huntington Disease	C0020179	RNF19A	25897	Q9NV58	ring finger protein 19A, RBR E3 ubiquitin protein ligase	Enzyme	0.01
Huntington Disease	C0020179	CHRDL2	25884	Q6WN34	chordin like 2		0.01
Huntington Disease	C0020179	QPCT	25797	Q16769	glutaminyl-peptide cyclotransferase	Enzyme	0.01
Huntington Disease	C0020179	GPX6	257202	P59796	glutathione peroxidase 6	Enzyme	0.01
Huntington Disease	C0020179	GAD2	2572	Q05329	glutamate decarboxylase 2	Enzyme	0.01
Huntington Disease	C0020179	GABRA2	2555	P47869	gamma-aminobutyric acid type A receptor subunit alpha2	Ion channel	0.01
Huntington Disease	C0020179	XRCC6	2547	P12956	X-ray repair cross complementing 6	Enzyme	0.01
Huntington Disease	C0020179	IPMK	253430	Q8NFU5	inositol polyphosphate multikinase	Kinase	0.01
Huntington Disease	C0020179	FSHMD1A	2489		facioscapulohumeral muscular dystrophy 1A		0.01
Huntington Disease	C0020179	FMR1	2332	Q06787	FMRP translational regulator 1	Nucleic acid binding	0.01
Huntington Disease	C0020179	DCT	1638	P40126	dopachrome tautomerase	Enzyme	0.01
Huntington Disease	C0020179	CHEK2	11200	O96017	checkpoint kinase 2	Kinase	0.01
Huntington Disease	C0020179	CCT2	10576	P78371	chaperonin containing TCP1 subunit 2	Chaperone	0.01
Huntington Disease	C0020179	ARFGEF2	10564	Q9Y6D5	ADP ribosylation factor guanine nucleotide exchange factor 2		0.01
Huntington Disease	C0020179	SPTLC1	10558	O15269	serine palmitoyltransferase long chain base subunit 1	Enzyme	0.01
Huntington Disease	C0020179	UBD	10537	O15205	ubiquitin D		0.01
Huntington Disease	C0020179	CIB1	10519	Q99828	calcium and integrin binding 1		0.01
Huntington Disease	C0020179	CAP1	10487	Q01518	cyclase associated actin cytoskeleton regulatory protein 1	Cellular structure	0.01
Huntington Disease	C0020179	CDX2	1045	Q99626	caudal type homeobox 2	Transcription factor	0.01
Huntington Disease	C0020179	PRMT5	10419	O14744	protein arginine methyltransferase 5	Epigenetic regulator	0.01
Huntington Disease	C0020179	SPON2	10417	Q9BUD6	spondin 2	Extracellular structure	0.01
Huntington Disease	C0020179	SORBS1	10580	Q9BX66	sorbin and SH3 domain containing 1		0.01
Huntington Disease	C0020179	AHSA1	10598	O95433	activator of HSP90 ATPase activity 1		0.01
Huntington Disease	C0020179	PSIP1	11168	O75475	PC4 and SFRS1 interacting protein 1	Signaling	0.01
Huntington Disease	C0020179	WDR5	11091	P61964	WD repeat domain 5		0.01
Huntington Disease	C0020179	WWP1	11059	Q9H0M0	WW domain containing E3 ubiquitin protein ligase 1	Enzyme	0.01
Huntington Disease	C0020179	CHAT	1103	P28329	choline O-acetyltransferase	Enzyme	0.01
Huntington Disease	C0020179	IMMT	10989	Q16891	inner membrane mitochondrial protein		0.01
Huntington Disease	C0020179	CCL27	10850	Q9Y4X3	C-C motif chemokine ligand 27	Signaling	0.01
Huntington Disease	C0020179	CPLX2	10814	Q6PUV4	complexin 2		0.01
Huntington Disease	C0020179	CERS1	10715	P27544	ceramide synthase 1		0.01
Huntington Disease	C0020179	CETP	1071	P11597	cholesteryl ester transfer protein		0.01
Huntington Disease	C0020179	CPQ	10404	Q9Y646	carboxypeptidase Q	Enzyme	0.01
Huntington Disease	C0020179	TUBB4B	10383	P68371	tubulin beta 4B class IVb	Cellular structure	0.01
Huntington Disease	C0020179	SEMA3A	10371	Q14563	semaphorin 3A	Signaling	0.01
Huntington Disease	C0020179	NR1H3	10062	Q13133	nuclear receptor subfamily 1 group H member 3	Nuclear receptor	0.01
Huntington Disease	C0020179	MIR4488	100616470		microRNA 4488		0.01
Huntington Disease	C0020179	TMX2-CTNND1	100528016		TMX2-CTNND1 readthrough (NMD candidate)		0.01
Huntington Disease	C0020179	TUNAR	100507043		TCL1 upstream neural differentiation-associated RNA		0.01
Huntington Disease	C0020179	ECT	100379198		centralopathic epilepsy		0.01
Huntington Disease	C0020179	MIR1247	100302145		microRNA 1247		0.01
Huntington Disease	C0020179	TIMM23	100287932	O14925	translocase of inner mitochondrial membrane 23		0.01
Huntington Disease	C0020179	HDAC6	10013	Q9UBN7	histone deacetylase 6	Epigenetic regulator	0.01
Huntington Disease	C0020179	MIR942	100126331		microRNA 942		0.01
Huntington Disease	C0020179	GDNF-AS1	100861519		GDNF antisense RNA 1		0.01
Huntington Disease	C0020179	PDIA6	10130	Q15084	protein disulfide isomerase family A member 6		0.01
Huntington Disease	C0020179	APC2	10297	O95996	APC regulator of WNT signaling pathway 2		0.01
Huntington Disease	C0020179	DNAJA2	10294	O60884	DnaJ heat shock protein family (Hsp40) member A2		0.01
Huntington Disease	C0020179	CDKN2A	1029	P42771;Q8N726	cyclin dependent kinase inhibitor 2A		0.01
Huntington Disease	C0020179	CBSL	102724560	P0DN79;P35520	cystathionine beta-synthase like		0.01
Huntington Disease	C0020179	CDKN1B	1027	P46527	cyclin dependent kinase inhibitor 1B		0.01
Huntington Disease	C0020179	CDKN1A	1026	P38936	cyclin dependent kinase inhibitor 1A		0.01
Huntington Disease	C0020179	CDK9	1025	P50750	cyclin dependent kinase 9	Kinase	0.01
Huntington Disease	C0020179	ADAM10	102	O14672	ADAM metallopeptidase domain 10		0.01
Huntington Disease	C0020179	PSME3	10197	P61289	proteasome activator subunit 3		0.01
Huntington Disease	C0020179	ZGLP1	100125288	P0C6A0	zinc finger GATA like protein 1		0.01
Huntington Disease	C0020179	CHRM1	1128	P11229	cholinergic receptor muscarinic 1	G-protein coupled receptor	0.01
Huntington Disease	C0020179	DBH	1621	P09172	dopamine beta-hydroxylase		0.01
Huntington Disease	C0020179	CFAP54	144535	Q96N23	cilia and flagella associated protein 54		0.01
Huntington Disease	C0020179	CSH1	1442	P0DML2;P0DML3	chorionic somatomammotropin hormone 1	Signaling	0.01
Huntington Disease	C0020179	CSF1R	1436	P07333	colony stimulating factor 1 receptor	Kinase	0.01
Huntington Disease	C0020179	CSE1L	1434	P55060	chromosome segregation 1 like	Enzyme modulator	0.01
Huntington Disease	C0020179	MAPK14	1432	Q16539	mitogen-activated protein kinase 14	Kinase	0.01
Huntington Disease	C0020179	CS	1431	O75390	citrate synthase	Enzyme	0.01
Huntington Disease	C0020179	PARP1	142	P09874	poly(ADP-ribose) polymerase 1		0.01
Huntington Disease	C0020179	CRYAB	1410	P02511	crystallin alpha B		0.01
Huntington Disease	C0020179	CRK	1398	P46108	CRK proto-oncogene, adaptor protein		0.01
Huntington Disease	C0020179	IL34	146433	Q6ZMJ4	interleukin 34		0.01
Huntington Disease	C0020179	CTAA1	1483		cataract, anterior polar 1		0.01
Huntington Disease	C0020179	DAXX	1616	Q9UER7	death domain associated protein		0.01
Huntington Disease	C0020179	DAB2	1601	P98082	DAB adaptor protein 2	Signaling	0.01
Huntington Disease	C0020179	ZDHHC15	158866	Q96MV8	zinc finger DHHC-type palmitoyltransferase 15		0.01
Huntington Disease	C0020179	CYP3A4	1576	P08684	cytochrome P450 family 3 subfamily A member 4	Enzyme	0.01
Huntington Disease	C0020179	CYBB	1536	P04839	cytochrome b-245 beta chain	Ion channel	0.01
Huntington Disease	C0020179	ERFE	151176	Q4G0M1	erythroferrone	Extracellular structure	0.01
Huntington Disease	C0020179	CTNND1	1500	O60716	catenin delta 1	Cellular structure	0.01
Huntington Disease	C0020179	PDIK1L	149420	Q8N165	PDLIM1 interacting kinase 1 like	Kinase	0.01
Huntington Disease	C0020179	HJV	148738	Q6ZVN8	hemojuvelin BMP co-receptor		0.01
Huntington Disease	C0020179	CRH	1392	P06850	corticotropin releasing hormone	Signaling	0.01
Huntington Disease	C0020179	ATF2	1386	P15336	activating transcription factor 2	Transcription factor	0.01
Huntington Disease	C0020179	ADORA2B	136	P29275	adenosine A2b receptor	G-protein coupled receptor	0.01
Huntington Disease	C0020179	CLCN1	1180	P35523	chloride voltage-gated channel 1	Ion channel	0.01
Huntington Disease	C0020179	MRGPRX4	117196	Q96LA9	MAS related GPR family member X4	G-protein coupled receptor	0.01
Huntington Disease	C0020179	MRGPRX3	117195	Q96LB0	MAS related GPR family member X3	G-protein coupled receptor	0.01
Huntington Disease	C0020179	ADCYAP1R1	117	P41586	ADCYAP receptor type I	G-protein coupled receptor	0.01
Huntington Disease	C0020179	H3P10	115482713		H3 histone pseudogene 10		0.01
Huntington Disease	C0020179	CARD16	114769	Q5EG05	caspase recruitment domain family member 16		0.01
Huntington Disease	C0020179	NLRP3	114548	Q96P20	NLR family pyrin domain containing 3		0.01
Huntington Disease	C0020179	MGLL	11343	Q99685	monoglyceride lipase	Enzyme	0.01
Huntington Disease	C0020179	LINC02605	112935892		long intergenic non-protein coding RNA 2605		0.01
Huntington Disease	C0020179	GSTO2	119391	Q9H4Y5	glutathione S-transferase omega 2		0.01
Huntington Disease	C0020179	CNTN1	1272	Q12860	contactin 1		0.01
Huntington Disease	C0020179	GPR151	134391	Q8TDV0	G protein-coupled receptor 151	G-protein coupled receptor	0.01
Huntington Disease	C0020179	PPARGC1B	133522	Q86YN6	PPARG coactivator 1 beta	Transcription factor	0.01
Huntington Disease	C0020179	ADM	133	P35318	adrenomedullin	Signaling	0.01
Huntington Disease	C0020179	KLF6	1316	Q99612	Kruppel like factor 6	Nucleic acid binding	0.01
Huntington Disease	C0020179	CD200R1	131450	Q8TD46	CD200 receptor 1		0.01
Huntington Disease	C0020179	COMT	1312	P21964	catechol-O-methyltransferase	Enzyme	0.01
Huntington Disease	C0020179	OSR1	130497	Q8TAX0	odd-skipped related transcription factor 1	Transcription factor	0.01
Huntington Disease	C0020179	COL11A2	1302	P13942	collagen type XI alpha 2 chain		0.01
Huntington Disease	C0020179	COL4A2	1284	P08572	collagen type IV alpha 2 chain		0.01
Huntington Disease	C0020179	PNKP	11284	Q96T60	polynucleotide kinase 3'-phosphatase		0.01
Huntington Disease	C0020179	NOS1	4842	P29475	nitric oxide synthase 1		0.01
Huntington Disease	C0020179	MUTYH	4595	Q9UIF7	mutY DNA glycosylase	Enzyme	0.01
Huntington Disease	C0020179	MTRR	4552	Q9UBK8	5-methyltetrahydrofolate-homocysteine methyltransferase reductase		0.01
Huntington Disease	C0020179	MTR	4548	Q99707	5-methyltetrahydrofolate-homocysteine methyltransferase		0.01
Huntington Disease	C0020179	MTNR1A	4543	P48039	melatonin receptor 1A	G-protein coupled receptor	0.01
Huntington Disease	C0020179	CYTB	4519	P00156	cytochrome b		0.01
Huntington Disease	C0020179	MT1X	4501	P80297	metallothionein 1X		0.01
Huntington Disease	C0020179	MT1L	4500	Q93083	metallothionein 1L, pseudogene		0.01
Huntington Disease	C0020179	MT1M	4499	Q8N339	metallothionein 1M		0.01
Huntington Disease	C0020179	MT1JP	4498		metallothionein 1J, pseudogene		0.01
Huntington Disease	C0020179	PPP1R12A	4659	O14974	protein phosphatase 1 regulatory subunit 12A		0.01
Huntington Disease	C0020179	NAIP	4671	Q13075	NLR family apoptosis inhibitory protein		0.01
Huntington Disease	C0020179	NNAT	4826	Q16517	neuronatin		0.01
Huntington Disease	C0020179	ACO1	48	P21399	aconitase 1	Enzyme	0.01
Huntington Disease	C0020179	NFATC4	4776	Q14934	nuclear factor of activated T cells 4	Transcription factor	0.01
Huntington Disease	C0020179	NEUROD1	4760	Q13562	neuronal differentiation 1	Enzyme	0.01
Huntington Disease	C0020179	NEK1	4750	Q96PY6	NIMA related kinase 1	Kinase	0.01
Huntington Disease	C0020179	NEFH	4744	P12036	neurofilament heavy		0.01
Huntington Disease	C0020179	ATHS	470		atherosclerosis susceptibility (lipoprotein associated)		0.01
Huntington Disease	C0020179	NDUFA1	4694	O15239	NADH:ubiquinone oxidoreductase subunit A1		0.01
Huntington Disease	C0020179	ATF4	468	P18848	activating transcription factor 4		0.01
Huntington Disease	C0020179	MT1H	4496	P80294	metallothionein 1H		0.01
Huntington Disease	C0020179	MT1G	4495	P13640	metallothionein 1G		0.01
Huntington Disease	C0020179	MT1F	4494	P04733	metallothionein 1F		0.01
Huntington Disease	C0020179	FOXO4	4303	P98177	forkhead box O4		0.01
Huntington Disease	C0020179	ACHE	43	P22303	acetylcholinesterase (Cartwright blood group)	Enzyme	0.01
Huntington Disease	C0020179	MLF1	4291	P58340	myeloid leukemia factor 1	Signaling	0.01
Huntington Disease	C0020179	KITLG	4254	P21583	KIT ligand		0.01
Huntington Disease	C0020179	MAP3K1	4214	Q13233	mitogen-activated protein kinase kinase kinase 1	Kinase	0.01
Huntington Disease	C0020179	MECP2	4204	P51608	methyl-CpG binding protein 2	Epigenetic regulator	0.01
Huntington Disease	C0020179	MCL1	4170	Q07820	MCL1 apoptosis regulator, BCL2 family member	Signaling	0.01
Huntington Disease	C0020179	MC1R	4157	Q01726	melanocortin 1 receptor	G-protein coupled receptor	0.01
Huntington Disease	C0020179	MBL2	4153	P11226	mannose binding lectin 2	Receptor	0.01
Huntington Disease	C0020179	MMP14	4323	P50281	matrix metallopeptidase 14	Enzyme	0.01
Huntington Disease	C0020179	MNAT1	4331	P51948	MNAT1 component of CDK activating kinase	Enzyme modulator	0.01
Huntington Disease	C0020179	MT1E	4493	P04732	metallothionein 1E		0.01
Huntington Disease	C0020179	MT1B	4490	P07438	metallothionein 1B		0.01
Huntington Disease	C0020179	MT1A	4489	P04731	metallothionein 1A		0.01
Huntington Disease	C0020179	MSX1	4487	P28360	msh homeobox 1	Transcription factor	0.01
Huntington Disease	C0020179	MSN	4478	P26038	moesin	Cellular structure	0.01
Huntington Disease	C0020179	MIR196B	442920		microRNA 196b		0.01
Huntington Disease	C0020179	GPR166P	442206		G protein-coupled receptor 166 pseudogene		0.01
Huntington Disease	C0020179	VN1R17P	441931	Q8TDU5	vomeronasal 1 receptor 17 pseudogene		0.01
Huntington Disease	C0020179	CD200	4345	P41217	CD200 molecule		0.01
Huntington Disease	C0020179	STS	412	P08842	steroid sulfatase	Enzyme	0.01
Huntington Disease	C0020179	NOS2	4843	P35228	nitric oxide synthase 2		0.01
Huntington Disease	C0020179	POU5F1	5460	Q01860	POU class 5 homeobox 1		0.01
Huntington Disease	C0020179	PEX7	5191	O00628	peroxisomal biogenesis factor 7		0.01
Huntington Disease	C0020179	GHRL	51738	Q9UBU3	ghrelin and obestatin prepropeptide		0.01
Huntington Disease	C0020179	NUB1	51667	Q9Y5A7	negative regulator of ubiquitin like proteins 1		0.01
Huntington Disease	C0020179	PDK3	5165	Q15120	pyruvate dehydrogenase kinase 3	Kinase	0.01
Huntington Disease	C0020179	SIRT6	51548	Q8N6T7	sirtuin 6	Epigenetic regulator	0.01
Huntington Disease	C0020179	PDE1B	5153	Q01064	phosphodiesterase 1B		0.01
Huntington Disease	C0020179	NCKIPSD	51517	Q9NZQ3	NCK interacting protein with SH3 domain		0.01
Huntington Disease	C0020179	UBR5	51366	O95071	ubiquitin protein ligase E3 component n-recognin 5		0.01
Huntington Disease	C0020179	PCP4	5121	P48539	Purkinje cell protein 4		0.01
Huntington Disease	C0020179	PF4	5196	P02776	platelet factor 4	Signaling	0.01
Huntington Disease	C0020179	PGD	5226	P52209	phosphogluconate dehydrogenase	Enzyme	0.01
Huntington Disease	C0020179	ATRX	546	P46100	ATRX chromatin remodeler		0.01
Huntington Disease	C0020179	DDIT4	54541	Q9NX09	DNA damage inducible transcript 4		0.01
Huntington Disease	C0020179	IMMTP1	54045		inner membrane mitochondrial protein pseudogene 1		0.01
Huntington Disease	C0020179	PMS2	5395	P54278	PMS1 homolog 2, mismatch repair system component	Nucleic acid binding	0.01
Huntington Disease	C0020179	S1PR5	53637	Q9H228	sphingosine-1-phosphate receptor 5	G-protein coupled receptor	0.01
Huntington Disease	C0020179	HDL3	53369		Huntington-like neurodegenerative disorder 2		0.01
Huntington Disease	C0020179	PLCG1	5335	P19174	phospholipase C gamma 1	Enzyme	0.01
Huntington Disease	C0020179	PITX3	5309	O75364	paired like homeodomain 3		0.01
Huntington Disease	C0020179	SERPINB6	5269	P35237	serpin family B member 6	Enzyme modulator	0.01
Huntington Disease	C0020179	HSPA14	51182	Q0VDF9	heat shock protein family A (Hsp70) member 14		0.01
Huntington Disease	C0020179	AADAT	51166	Q8N5Z0	aminoadipate aminotransferase	Enzyme	0.01
Huntington Disease	C0020179	CHCHD2	51142	Q9Y6H1	coiled-coil-helix-coiled-coil-helix domain containing 2		0.01
Huntington Disease	C0020179	NTF3	4908	P20783	neurotrophin 3	Signaling	0.01
Huntington Disease	C0020179	NT5E	4907	P21589	5'-nucleotidase ecto	Enzyme	0.01
Huntington Disease	C0020179	NRGN	4900	Q92686	neurogranin		0.01
Huntington Disease	C0020179	SLC11A2	4891	P49281	solute carrier family 11 member 2	Transporter	0.01
Huntington Disease	C0020179	NPY5R	4889	Q15761	neuropeptide Y receptor Y5	G-protein coupled receptor	0.01
Huntington Disease	C0020179	ATP2A2	488	P16615	ATPase sarcoplasmic/endoplasmic reticulum Ca2+ transporting 2	Transporter	0.01
Huntington Disease	C0020179	NPPA	4878	P01160	natriuretic peptide A		0.01
Huntington Disease	C0020179	NPM1	4869	P06748	nucleophosmin 1	Chaperone	0.01
Huntington Disease	C0020179	NPC1	4864	O15118	NPC intracellular cholesterol transporter 1	Transporter	0.01
Huntington Disease	C0020179	OPA1	4976	O60313	OPA1 mitochondrial dynamin like GTPase	Enzyme modulator	0.01
Huntington Disease	C0020179	ACO2	50	Q99798	aconitase 2	Enzyme	0.01
Huntington Disease	C0020179	PCNA	5111	P12004	proliferating cell nuclear antigen	Nucleic acid binding	0.01
Huntington Disease	C0020179	PCM1	5108	Q15154	pericentriolar material 1		0.01
Huntington Disease	C0020179	PCBP1	5093	Q15365	poly(rC) binding protein 1	Enzyme	0.01
Huntington Disease	C0020179	PC	5091	P11498	pyruvate carboxylase	Enzyme	0.01
Huntington Disease	C0020179	PRKN	5071	O60260	parkin RBR E3 ubiquitin protein ligase	Enzyme	0.01
Huntington Disease	C0020179	PAM	5066	P19021	peptidylglycine alpha-amidating monooxygenase	Enzyme	0.01
Huntington Disease	C0020179	PAEP	5047	P09466	progestagen associated endometrial protein	Enzyme	0.01
Huntington Disease	C0020179	P2RX7	5027	Q99572	purinergic receptor P2X 7	Ion channel	0.01
Huntington Disease	C0020179	ALDH7A1	501	P49419	aldehyde dehydrogenase 7 family member A1	Enzyme	0.01
Huntington Disease	C0020179	PNP	4860	P00491	purine nucleoside phosphorylase	Enzyme	0.01
Huntington Disease	C0020179	ASIC1	41	P78348	acid sensing ion channel subunit 1	Ion channel	0.01
Huntington Disease	C0020179	MCIDAS	345643	D6RGH6	multiciliate differentiation and DNA synthesis associated cell cycle protein		0.01
Huntington Disease	C0020179	HRES1	3272	P13985	HTLV-1 related endogenous sequence		0.01
Huntington Disease	C0020179	HPCA	3208	P84074	hippocalcin		0.01
Huntington Disease	C0020179	HNF4A	3172	P41235	hepatocyte nuclear factor 4 alpha	Nuclear receptor	0.01
Huntington Disease	C0020179	HMGB1	3146	P09429	high mobility group box 1	Nucleic acid binding	0.01
Huntington Disease	C0020179	HLA-DPB1	3115	P04440	major histocompatibility complex, class II, DP beta 1	Immune response	0.01
Huntington Disease	C0020179	HLA-C	3107	P10321	major histocompatibility complex, class I, C		0.01
Huntington Disease	C0020179	UBE2K	3093	P61086	ubiquitin conjugating enzyme E2 K		0.01
Huntington Disease	C0020179	HIF1A	3091	Q16665	hypoxia inducible factor 1 subunit alpha	Transcription factor	0.01
Huntington Disease	C0020179	HDAC2	3066	Q92769	histone deacetylase 2	Epigenetic regulator	0.01
Huntington Disease	C0020179	DNAJB2	3300	P25686	DnaJ heat shock protein family (Hsp40) member B2		0.01
Huntington Disease	C0020179	DNAJA1	3301	P31689	DnaJ heat shock protein family (Hsp40) member A1		0.01
Huntington Disease	C0020179	IFNA13	3447	P01562	interferon alpha 13		0.01
Huntington Disease	C0020179	IFNA1	3439	P01562	interferon alpha 1		0.01
Huntington Disease	C0020179	IDUA	3425	P35475	alpha-L-iduronidase	Enzyme	0.01
Huntington Disease	C0020179	IDH1	3417	O75874	isocitrate dehydrogenase (NADP(+)) 1		0.01
Huntington Disease	C0020179	RAB7B	338382	Q96AH8	RAB7B, member RAS oncogene family		0.01
Huntington Disease	C0020179	TNC	3371	P24821	tenascin C		0.01
Huntington Disease	C0020179	DNAJB1	3337	P25685	DnaJ heat shock protein family (Hsp40) member B1		0.01
Huntington Disease	C0020179	HSPA8	3312	P11142	heat shock protein family A (Hsp70) member 8		0.01
Huntington Disease	C0020179	XIAP	331	P98170	X-linked inhibitor of apoptosis	Enzyme modulator	0.01
Huntington Disease	C0020179	ANXA3	306	P12429	annexin A3		0.01
Huntington Disease	C0020179	HCLS1	3059	P14317	hematopoietic cell-specific Lyn substrate 1	Cellular structure	0.01
Huntington Disease	C0020179	SLC40A1	30061	Q9NP59	solute carrier family 40 member 1	Transporter	0.01
Huntington Disease	C0020179	GRIK5	2901	Q16478	glutamate ionotropic receptor kainate type subunit 5	Ion channel	0.01
Huntington Disease	C0020179	FLVCR1	28982	Q9Y5Y0	FLVCR heme transporter 1	Transporter	0.01
Huntington Disease	C0020179	GIT1	28964	Q9Y2X7	GIT ArfGAP 1		0.01
Huntington Disease	C0020179	GRN	2896	P28799	granulin precursor		0.01
Huntington Disease	C0020179	GPX7	2882	Q96SL4	glutathione peroxidase 7	Enzyme	0.01
Huntington Disease	C0020179	GPX4	2879	P36969	glutathione peroxidase 4	Enzyme	0.01
Huntington Disease	C0020179	ANK1	286	P16157	ankyrin 1		0.01
Huntington Disease	C0020179	ANGPT2	285	O15123	angiopoietin 2	Signaling	0.01
Huntington Disease	C0020179	GOLGA8G	283768	Q08AF8	golgin A8 family member G		0.01
Huntington Disease	C0020179	GRIN1	2902	Q05586	glutamate ionotropic receptor NMDA type subunit 1	Ion channel	0.01
Huntington Disease	C0020179	GRINA	2907	Q7Z429	glutamate ionotropic receptor NMDA type subunit associated protein 1		0.01
Huntington Disease	C0020179	GZMB	3002	P10144	granzyme B	Enzyme	0.01
Huntington Disease	C0020179	PACSIN1	29993	Q9BY11	protein kinase C and casein kinase substrate in neurons 1	Cellular structure	0.01
Huntington Disease	C0020179	UBQLN2	29978	Q9UHD9	ubiquilin 2		0.01
Huntington Disease	C0020179	GYS1	2997	P13807	glycogen synthase 1		0.01
Huntington Disease	C0020179	CXCL3	2921	P19876	C-X-C motif chemokine ligand 3	Signaling	0.01
Huntington Disease	C0020179	GRM2	2912	Q14416	glutamate metabotropic receptor 2	G-protein coupled receptor	0.01
Huntington Disease	C0020179	MYLIP	29116	Q8WY64	myosin regulatory light chain interacting protein		0.01
Huntington Disease	C0020179	DROSHA	29102	Q9NRR4	drosha ribonuclease III	Enzyme	0.01
Huntington Disease	C0020179	SETD2	29072	Q9BYW2	SET domain containing 2, histone lysine methyltransferase	Epigenetic regulator	0.01
Huntington Disease	C0020179	OR10A4	283297	Q9H209	olfactory receptor family 10 subfamily A member 4	G-protein coupled receptor	0.01
Huntington Disease	C0020179	IKBKB	3551	O14920	inhibitor of nuclear factor kappa B kinase subunit beta	Kinase	0.01
Huntington Disease	C0020179	SMAD3	4088	P84022	SMAD family member 3	Transcription factor	0.01
Huntington Disease	C0020179	MIR146A	406938		microRNA 146a		0.01
Huntington Disease	C0020179	MIR128-1	406915		microRNA 128-1		0.01
Huntington Disease	C0020179	MIR122	406906		microRNA 122		0.01
Huntington Disease	C0020179	MIR106A	406899		microRNA 106a		0.01
Huntington Disease	C0020179	LTB	4050	Q06643	lymphotoxin beta	Signaling	0.01
Huntington Disease	C0020179	CIMT	404677		Carotid intimal medial thickness		0.01
Huntington Disease	C0020179	LPL	4023	P06858	lipoprotein lipase	Enzyme	0.01
Huntington Disease	C0020179	LPA	4018	P08519	lipoprotein(a)	Enzyme	0.01
Huntington Disease	C0020179	LNPEP	4012	Q9UIQ6	leucyl and cystinyl aminopeptidase	Enzyme	0.01
Huntington Disease	C0020179	MIR150	406942		microRNA 150		0.01
Huntington Disease	C0020179	MIR200A	406983		microRNA 200a		0.01
Huntington Disease	C0020179	MIR34B	407041		microRNA 34b		0.01
Huntington Disease	C0020179	MIR302A	407028		microRNA 302a		0.01
Huntington Disease	C0020179	MIR27A	407018		microRNA 27a		0.01
Huntington Disease	C0020179	MIR26B	407017		microRNA 26b		0.01
Huntington Disease	C0020179	MIR222	407007		microRNA 222		0.01
Huntington Disease	C0020179	MIR22	407004		microRNA 22		0.01
Huntington Disease	C0020179	MIR214	406996		microRNA 214		0.01
Huntington Disease	C0020179	MIR21	406991		microRNA 21		0.01
Huntington Disease	C0020179	MIR200C	406985		microRNA 200c		0.01
Huntington Disease	C0020179	LMNA	4000	P02545	lamin A/C		0.01
Huntington Disease	C0020179	LIMK1	3984	P53667	LIM domain kinase 1	Kinase	0.01
Huntington Disease	C0020179	LCN2	3934	P80188	lipocalin 2	Enzyme	0.01
Huntington Disease	C0020179	AQP9	366	O43315	aquaporin 9	Ion channel	0.01
Huntington Disease	C0020179	IL18	3606	Q14116	interleukin 18		0.01
Huntington Disease	C0020179	IL17A	3605	Q16552	interleukin 17A		0.01
Huntington Disease	C0020179	IL13	3596	P35225	interleukin 13		0.01
Huntington Disease	C0020179	IL9	3578	P15248	interleukin 9		0.01
Huntington Disease	C0020179	IL7	3574	P13232	interleukin 7		0.01
Huntington Disease	C0020179	IL4R	3566	P24394	interleukin 4 receptor	Receptor	0.01
Huntington Disease	C0020179	IL4	3565	P05112	interleukin 4		0.01
Huntington Disease	C0020179	IL2RB	3560	P14784	interleukin 2 receptor subunit beta	Receptor	0.01
Huntington Disease	C0020179	ITGA2B	3674	P08514	integrin subunit alpha 2b		0.01
Huntington Disease	C0020179	JAG2	3714	Q9Y219	jagged canonical Notch ligand 2		0.01
Huntington Disease	C0020179	LBR	3930	Q14739	lamin B receptor	Enzyme	0.01
Huntington Disease	C0020179	LBP	3929	P18428	lipopolysaccharide binding protein		0.01
Huntington Disease	C0020179	CCL4L1	388372	P13236;Q8NHW4	C-C motif chemokine ligand 4 like 1		0.01
Huntington Disease	C0020179	NPSR1	387129	Q6W5P4	neuropeptide S receptor 1		0.01
Huntington Disease	C0020179	KPNA1	3836	P52294	karyopherin subunit alpha 1	Transporter	0.01
Huntington Disease	C0020179	KDR	3791	P35968	kinase insert domain receptor	Kinase	0.01
Huntington Disease	C0020179	KCNA6	3742	P17658	potassium voltage-gated channel subfamily A member 6	Ion channel	0.01
Huntington Disease	C0020179	KCNA5	3741	P22460	potassium voltage-gated channel subfamily A member 5	Ion channel	0.01
Huntington Disease	C0020179	KCNA1	3736	Q09470	potassium voltage-gated channel subfamily A member 1	Ion channel	0.01
Huntington Disease	C0020179	IL1A	3552	P01583	interleukin 1 alpha		0.01

## Sheet: MND - MND
MND
Disease	Disease_id	Gene	Gene_id	UniProt	Gene_Full_Name	Protein_Class	Score_gda
Motor Neuron Disease	C0085084	SOD1	6647	P00441	superoxide dismutase 1	Enzyme	0.7
Motor Neuron Disease	C0085084	PNPLA6	10908	Q8IY17	patatin like phospholipase domain containing 6	Enzyme	0.34
Motor Neuron Disease	C0085084	PRDX3	10935	P30048	peroxiredoxin 3	Enzyme	0.31
Motor Neuron Disease	C0085084	VIM	7431	P08670	vimentin		0.3
Motor Neuron Disease	C0085084	VEGFA	7422	P15692	vascular endothelial growth factor A	Signaling	0.23
Motor Neuron Disease	C0085084	IGHMBP2	3508	P38935	immunoglobulin mu DNA binding protein 2		0.22
Motor Neuron Disease	C0085084	SOD2	6648	P04179	superoxide dismutase 2	Enzyme	0.21
Motor Neuron Disease	C0085084	VPS54	51542	Q9P1Q0	VPS54 subunit of GARP complex	Transporter	0.21
Motor Neuron Disease	C0085084	MT3	4504	P25713	metallothionein 3		0.21
Motor Neuron Disease	C0085084	SNCG	6623	O76070	synuclein gamma	Transporter	0.2
Motor Neuron Disease	C0085084	TARDBP	23435	Q13148	TAR DNA binding protein		0.2
Motor Neuron Disease	C0085084	AIF1	199	P55008	allograft inflammatory factor 1	Calcium-binding protein	0.2
Motor Neuron Disease	C0085084	RHOT1	55288	Q8IXI2	ras homolog family member T1	Enzyme modulator	0.2
Motor Neuron Disease	C0085084	OPTN	10133	Q96CV9	optineurin		0.14
Motor Neuron Disease	C0085084	TBK1	29110	Q9UHD2	TANK binding kinase 1	Kinase	0.12
Motor Neuron Disease	C0085084	NEK1	4750	Q96PY6	NIMA related kinase 1	Kinase	0.11
Motor Neuron Disease	C0085084	C9orf72	203228	Q96LT7	C9orf72-SMCR8 complex subunit		0.1
Motor Neuron Disease	C0085084	SMN2	6607	Q16637	survival of motor neuron 2, centromeric		0.1
Motor Neuron Disease	C0085084	IGFALS	3483	P35858	insulin like growth factor binding protein acid labile subunit	Receptor	0.1
Motor Neuron Disease	C0085084	SNRPN	6638	P63162;Q9Y675	small nuclear ribonucleoprotein polypeptide N	Nucleic acid binding	0.1
Motor Neuron Disease	C0085084	SNURF	8926	P63162;Q9Y675	SNRPN upstream reading frame		0.1
Motor Neuron Disease	C0085084	SMN1	6606	Q16637	survival of motor neuron 1, telomeric	Epigenetic regulator	0.1
Motor Neuron Disease	C0085084	AR	367	P10275	androgen receptor	Nuclear receptor	0.1
Motor Neuron Disease	C0085084	STMN1	3925	P16949	stathmin 1		0.1
Motor Neuron Disease	C0085084	FUS	2521	P35637	FUS RNA binding protein	Nucleic acid binding	0.1
Motor Neuron Disease	C0085084	ALS2	57679	Q96Q42	alsin Rho guanine nucleotide exchange factor ALS2		0.1
Motor Neuron Disease	C0085084	VAPB	9217	O95292	VAMP associated protein B and C	Transporter	0.1
Motor Neuron Disease	C0085084	GRN	2896	P28799	granulin precursor		0.08
Motor Neuron Disease	C0085084	MAPT	4137	P10636	microtubule associated protein tau		0.07
Motor Neuron Disease	C0085084	GDNF	2668	P39905	glial cell derived neurotrophic factor	Signaling	0.06
Motor Neuron Disease	C0085084	HSPB1	3315	P04792	heat shock protein family B (small) member 1		0.06
Motor Neuron Disease	C0085084	IGF1	3479	P05019	insulin like growth factor 1		0.06
Motor Neuron Disease	C0085084	DCTN1	1639	Q14203	dynactin subunit 1	Chaperone	0.06
Motor Neuron Disease	C0085084	BSCL2	26580	Q96G97	BSCL2 lipid droplet biogenesis associated, seipin		0.05
Motor Neuron Disease	C0085084	OGA	10724	O60502	O-GlcNAcase		0.05
Motor Neuron Disease	C0085084	ATXN2	6311	Q99700	ataxin 2	Nucleic acid binding	0.04
Motor Neuron Disease	C0085084	CHCHD10	400916	Q8WYQ3	coiled-coil-helix-coiled-coil-helix domain containing 10		0.04
Motor Neuron Disease	C0085084	SQSTM1	8878	Q13501	sequestosome 1		0.04
Motor Neuron Disease	C0085084	SIGMAR1	10280	Q99720	sigma non-opioid intracellular receptor 1		0.04
Motor Neuron Disease	C0085084	NEFH	4744	P12036	neurofilament heavy		0.04
Motor Neuron Disease	C0085084	APOE	348	P02649	apolipoprotein E		0.04
Motor Neuron Disease	C0085084	VCP	7415	P55072	valosin containing protein		0.04
Motor Neuron Disease	C0085084	SLC1A2	6506	P43004	solute carrier family 1 member 2	Transporter	0.04
Motor Neuron Disease	C0085084	APP	351	P05067	amyloid beta precursor protein	Enzyme modulator	0.03
Motor Neuron Disease	C0085084	CHMP2B	25978	Q9UQN3	charged multivesicular body protein 2B		0.03
Motor Neuron Disease	C0085084	DCTN4	51164	Q9UJW0	dynactin subunit 4		0.03
Motor Neuron Disease	C0085084	NEFL	4747	P07196	neurofilament light		0.03
Motor Neuron Disease	C0085084	GTF2H1	2965	P32780	general transcription factor IIH subunit 1	Transcription factor	0.03
Motor Neuron Disease	C0085084	NUP62	23636	P37198	nucleoporin 62	Transporter	0.03
Motor Neuron Disease	C0085084	CNTF	1270	P26441	ciliary neurotrophic factor		0.03
Motor Neuron Disease	C0085084	CTF1	1489	Q16619	cardiotrophin 1		0.03
Motor Neuron Disease	C0085084	DYNC1H1	1778	Q14204	dynein cytoplasmic 1 heavy chain 1	Enzyme	0.03
Motor Neuron Disease	C0085084	VRK1	7443	Q99986	VRK serine/threonine kinase 1	Kinase	0.03
Motor Neuron Disease	C0085084	KHDRBS1	10657	Q07666	KH RNA binding domain containing, signal transduction associated 1	Nucleic acid binding	0.03
Motor Neuron Disease	C0085084	BDNF	627	P23560	brain derived neurotrophic factor	Signaling	0.02
Motor Neuron Disease	C0085084	LAS1L	81887	Q9Y4W2	LAS1 like ribosome biogenesis factor		0.02
Motor Neuron Disease	C0085084	SLCO6A1	133482	Q86UG4	solute carrier organic anion transporter family member 6A1	Transporter	0.02
Motor Neuron Disease	C0085084	HEXB	3074	P07686	hexosaminidase subunit beta	Enzyme	0.02
Motor Neuron Disease	C0085084	ANG	283	P03950	angiogenin		0.02
Motor Neuron Disease	C0085084	GSTK1	373156	Q9Y2Q3	glutathione S-transferase kappa 1		0.02
Motor Neuron Disease	C0085084	GEMIN2	8487	O14893	gem nuclear organelle associated protein 2	Nucleic acid binding	0.02
Motor Neuron Disease	C0085084	BCL2	596	P10415	BCL2 apoptosis regulator	Signaling	0.02
Motor Neuron Disease	C0085084	SEMA3A	10371	Q14563	semaphorin 3A	Signaling	0.02
Motor Neuron Disease	C0085084	AAAS	8086	Q9NRG9	aladin WD repeat nucleoporin		0.02
Motor Neuron Disease	C0085084	SETX	23064	Q7Z333	senataxin	Enzyme	0.02
Motor Neuron Disease	C0085084	PQBP1	10084	O60828	polyglutamine binding protein 1	Transcription factor	0.02
Motor Neuron Disease	C0085084	GLE1	2733	Q53GS7	GLE1 RNA export mediator	Transporter	0.02
Motor Neuron Disease	C0085084	GFAP	2670	P14136	glial fibrillary acidic protein		0.02
Motor Neuron Disease	C0085084	SCAF11	9169	Q99590	SR-related CTD associated factor 11		0.01
Motor Neuron Disease	C0085084	MFN2	9927	O95140	mitofusin 2	Enzyme	0.01
Motor Neuron Disease	C0085084	PVR	5817	P15151	PVR cell adhesion molecule		0.01
Motor Neuron Disease	C0085084	PSEN1	5663	P49768	presenilin 1	Enzyme	0.01
Motor Neuron Disease	C0085084	ATP7A	538	Q04656	ATPase copper transporting alpha	Transporter	0.01
Motor Neuron Disease	C0085084	AIFM1	9131	O95831	apoptosis inducing factor mitochondria associated 1	Enzyme	0.01
Motor Neuron Disease	C0085084	RAB5A	5868	P20339	RAB5A, member RAS oncogene family		0.01
Motor Neuron Disease	C0085084	PLS1	5357	Q14651	plastin 1	Cellular structure	0.01
Motor Neuron Disease	C0085084	EIF2AK3	9451	Q9NZJ5	eukaryotic translation initiation factor 2 alpha kinase 3	Kinase	0.01
Motor Neuron Disease	C0085084	PLEKHG5	57449	O94827	pleckstrin homology and RhoGEF domain containing G5		0.01
Motor Neuron Disease	C0085084	CASC1	55259	Q6TDU7	cancer susceptibility 1		0.01
Motor Neuron Disease	C0085084	TMED9	54732	Q9BVK6	transmembrane p24 trafficking protein 9	Transporter	0.01
Motor Neuron Disease	C0085084	TECPR2	9895	O15040	tectonin beta-propeller repeat containing 2		0.01
Motor Neuron Disease	C0085084	ZEB2	9839	O60315	zinc finger E-box binding homeobox 2	Transcription factor	0.01
Motor Neuron Disease	C0085084	PRPH	5630	P41219	peripherin		0.01
Motor Neuron Disease	C0085084	TREM2	54209	Q9NZC2	triggering receptor expressed on myeloid cells 2		0.01
Motor Neuron Disease	C0085084	TMEM106B	54664	Q9NUM4	transmembrane protein 106B		0.01
Motor Neuron Disease	C0085084	PON1	5444	P27169	paraoxonase 1		0.01
Motor Neuron Disease	C0085084	TIGAR	57103	Q9NQ88	TP53 induced glycolysis regulatory phosphatase		0.01
Motor Neuron Disease	C0085084	FIG4	9896	Q92562	FIG4 phosphoinositide 5-phosphatase		0.01
Motor Neuron Disease	C0085084	GJD2	57369	Q9UKL4	gap junction protein delta 2	Cell-cell junction	0.01
Motor Neuron Disease	C0085084	LSM2	57819	Q9Y333	LSM2 homolog, U6 small nuclear RNA and mRNA degradation associated	Nucleic acid binding	0.01
Motor Neuron Disease	C0085084	HSPB3	8988	Q12988	heat shock protein family B (small) member 3		0.01
Motor Neuron Disease	C0085084	RAN	5901	P62826	RAN, member RAS oncogene family	Enzyme modulator	0.01
Motor Neuron Disease	C0085084	TBCE	6905	Q15813	tubulin folding cofactor E	Chaperone	0.01
Motor Neuron Disease	C0085084	SNCA	6622	P37840	synuclein alpha	Transporter	0.01
Motor Neuron Disease	C0085084	GEMIN6	79833	Q8WXD5	gem nuclear organelle associated protein 6		0.01
Motor Neuron Disease	C0085084	RRAD	6236	P55042	RRAD, Ras related glycolysis inhibitor and calcium channel regulator		0.01
Motor Neuron Disease	C0085084	UCHL1	7345	P09936	ubiquitin C-terminal hydrolase L1	Enzyme	0.01
Motor Neuron Disease	C0085084	TP53	7157	P04637	tumor protein p53	Transcription factor	0.01
Motor Neuron Disease	C0085084	SOS1	6654	Q07889	SOS Ras/Rac guanine nucleotide exchange factor 1	Enzyme modulator	0.01
Motor Neuron Disease	C0085084	SPAST	6683	Q9UBP0	spastin	Cellular structure	0.01
Motor Neuron Disease	C0085084	STAT3	6774	P40763	signal transducer and activator of transcription 3	Nucleic acid binding	0.01
Motor Neuron Disease	C0085084	TNF	7124	P01375	tumor necrosis factor	Signaling	0.01
Motor Neuron Disease	C0085084	CAST	831	P20810	calpastatin		0.01
Motor Neuron Disease	C0085084	SLC1A3	6507	P43003	solute carrier family 1 member 3	Transporter	0.01
Motor Neuron Disease	C0085084	C19orf12	83636	Q9NSK7	chromosome 19 open reading frame 12		0.01
Motor Neuron Disease	C0085084	RASGRF1	5923	Q13972	Ras protein specific guanine nucleotide releasing factor 1	Enzyme modulator	0.01
Motor Neuron Disease	C0085084	CDK5R1	8851	Q15078	cyclin dependent kinase 5 regulatory subunit 1	Enzyme modulator	0.01
Motor Neuron Disease	C0085084	ACTB	60	P60709	actin beta	Cellular structure	0.01
Motor Neuron Disease	C0085084	SLC9A3R2	9351	Q15599	SLC9A3 regulator 2		0.01
Motor Neuron Disease	C0085084	RNASE1	6035	P07998	ribonuclease A family member 1, pancreatic		0.01
Motor Neuron Disease	C0085084	RPS6	6194	P62753	ribosomal protein S6	Nucleic acid binding	0.01
Motor Neuron Disease	C0085084	CAT	847	P04040	catalase	Enzyme	0.01
Motor Neuron Disease	C0085084	S100B	6285	P04271	S100 calcium binding protein B	Calcium-binding protein	0.01
Motor Neuron Disease	C0085084	ARHGEF28	64283	Q8N1W1	Rho guanine nucleotide exchange factor 28		0.01
Motor Neuron Disease	C0085084	LOC643387	643387		TAR DNA binding protein pseudogene		0.01
Motor Neuron Disease	C0085084	TIA1	7072	P31483	TIA1 cytotoxic granule associated RNA binding protein		0.01
Motor Neuron Disease	C0085084	CDK5	1020	Q00535	cyclin dependent kinase 5	Kinase	0.01
Motor Neuron Disease	C0085084	KIF1B	23095	O60333	kinesin family member 1B	Cellular structure	0.01
Motor Neuron Disease	C0085084	SARM1	23098	Q6SZW1	sterile alpha and TIR motif containing 1		0.01
Motor Neuron Disease	C0085084	AGTPBP1	23287	Q9UPW5	ATP/GTP binding protein 1	Enzyme	0.01
Motor Neuron Disease	C0085084	SYNE1	23345	Q8NF91	spectrin repeat containing nuclear envelope protein 1		0.01
Motor Neuron Disease	C0085084	SIRT1	23411	Q96EB6	sirtuin 1	Epigenetic regulator	0.01
Motor Neuron Disease	C0085084	PPP1R15A	23645	O75807	protein phosphatase 1 regulatory subunit 15A		0.01
Motor Neuron Disease	C0085084	GAP43	2596	P17677	growth associated protein 43		0.01
Motor Neuron Disease	C0085084	HDAC6	10013	Q9UBN7	histone deacetylase 6	Epigenetic regulator	0.01
Motor Neuron Disease	C0085084	HSPB8	26353	Q9UJY1	heat shock protein family B (small) member 8		0.01
Motor Neuron Disease	C0085084	GCHFR	2644	P30047	GTP cyclohydrolase I feedback regulator		0.01
Motor Neuron Disease	C0085084	GFRA1	2674	P56159	GDNF family receptor alpha 1		0.01
Motor Neuron Disease	C0085084	GH1	2688	P01241	growth hormone 1	Signaling	0.01
Motor Neuron Disease	C0085084	PABPC1	26986	P11940	poly(A) binding protein cytoplasmic 1		0.01
Motor Neuron Disease	C0085084	NOX1	27035	Q9Y5S8	NADPH oxidase 1		0.01
Motor Neuron Disease	C0085084	GLRX	2745	P35754	glutaredoxin		0.01
Motor Neuron Disease	C0085084	FOXO3	2309	O43524	forkhead box O3		0.01
Motor Neuron Disease	C0085084	FKBP1A	2280	P62942	FKBP prolyl isomerase 1A	Enzyme	0.01
Motor Neuron Disease	C0085084	FCN2	2220	Q15485	ficolin 2	Signaling	0.01
Motor Neuron Disease	C0085084	CLEC10A	10462	Q8IUN9	C-type lectin domain containing 10A	Receptor	0.01
Motor Neuron Disease	C0085084	NOP56	10528	O00567	NOP56 ribonucleoprotein	Nucleic acid binding	0.01
Motor Neuron Disease	C0085084	UPK3B	105375355	Q9BT76	uroplakin 3B		0.01
Motor Neuron Disease	C0085084	TPPP	11076	O94811	tubulin polymerization promoting protein	Cellular structure	0.01
Motor Neuron Disease	C0085084	DDX20	11218	Q9UHI6	DEAD-box helicase 20		0.01
Motor Neuron Disease	C0085084	CDCA5	113130	Q96FF9	cell division cycle associated 5		0.01
Motor Neuron Disease	C0085084	PARK7	11315	Q99497	Parkinsonism associated deglycase	Enzyme	0.01
Motor Neuron Disease	C0085084	LRRK2	120892	Q5S007	leucine rich repeat kinase 2	Kinase	0.01
Motor Neuron Disease	C0085084	NIPA1	123606	Q7RTP0	NIPA magnesium transporter 1	Transporter	0.01
Motor Neuron Disease	C0085084	COL17A1	1308	Q9UMD9	collagen type XVII alpha 1 chain		0.01
Motor Neuron Disease	C0085084	COX8A	1351	P10176	cytochrome c oxidase subunit 8A	Enzyme	0.01
Motor Neuron Disease	C0085084	DECR1	1666	Q16698	2,4-dienoyl-CoA reductase 1	Enzyme	0.01
Motor Neuron Disease	C0085084	DSP	1832	P15924	desmoplakin	Cellular structure	0.01
Motor Neuron Disease	C0085084	EPHA4	2043	P54764	EPH receptor A4	Kinase	0.01
Motor Neuron Disease	C0085084	HNRNPA3	220988	P51991	heterogeneous nuclear ribonucleoprotein A3		0.01
Motor Neuron Disease	C0085084	GRIA2	2891	P42262	glutamate ionotropic receptor AMPA type subunit 2	Ion channel	0.01
Motor Neuron Disease	C0085084	GRM2	2912	Q14416	glutamate metabotropic receptor 2	G-protein coupled receptor	0.01
Motor Neuron Disease	C0085084	LY6E	4061	Q16553	lymphocyte antigen 6 family member E		0.01
Motor Neuron Disease	C0085084	MIR206	406989		microRNA 206		0.01
Motor Neuron Disease	C0085084	MFAP1	4236	P55081	microfibril associated protein 1	Extracellular structure	0.01
Motor Neuron Disease	C0085084	ASAH1	427	Q13510	N-acylsphingosine amidohydrolase 1	Enzyme	0.01
Motor Neuron Disease	C0085084	ACHE	43	P22303	acetylcholinesterase (Cartwright blood group)	Enzyme	0.01
Motor Neuron Disease	C0085084	MNAT1	4331	P51948	MNAT1 component of CDK activating kinase	Enzyme modulator	0.01
Motor Neuron Disease	C0085084	COX1	4512	P00395	cytochrome c oxidase subunit I	Enzyme	0.01
Motor Neuron Disease	C0085084	NAIP	4671	Q13075	NLR family apoptosis inhibitory protein		0.01
Motor Neuron Disease	C0085084	NEFM	4741	P07197	neurofilament medium		0.01
Motor Neuron Disease	C0085084	NT5E	4907	P21589	5'-nucleotidase ecto	Enzyme	0.01
Motor Neuron Disease	C0085084	EXOSC3	51010	Q9NQT5	exosome component 3	Enzyme	0.01
Motor Neuron Disease	C0085084	ATL1	51062	Q8WXF7	atlastin GTPase 1	Enzyme modulator	0.01
Motor Neuron Disease	C0085084	CHCHD2	51142	Q9Y6H1	coiled-coil-helix-coiled-coil-helix domain containing 2		0.01
Motor Neuron Disease	C0085084	DCDC2	51473	Q9UHG0	doublecortin domain containing 2		0.01
Motor Neuron Disease	C0085084	PFN1	5216	P07737	profilin 1		0.01
Motor Neuron Disease	C0085084	LCN2	3934	P80188	lipocalin 2	Enzyme	0.01
Motor Neuron Disease	C0085084	INS	3630	P01308	insulin		0.01
Motor Neuron Disease	C0085084	IL12A	3592	P29459	interleukin 12A		0.01
Motor Neuron Disease	C0085084	GSTM1	2944	P09488	glutathione S-transferase mu 1		0.01
Motor Neuron Disease	C0085084	GSTP1	2950	P09211	glutathione S-transferase pi 1		0.01
Motor Neuron Disease	C0085084	GSTT1	2952	P30711	glutathione S-transferase theta 1		0.01
Motor Neuron Disease	C0085084	UBQLN2	29978	Q9UHD9	ubiquilin 2		0.01
Motor Neuron Disease	C0085084	UBQLN1	29979	Q9UMX0	ubiquilin 1		0.01
Motor Neuron Disease	C0085084	ANXA1	301	P04083	annexin A1		0.01
Motor Neuron Disease	C0085084	HGF	3082	P14210	hepatocyte growth factor	Enzyme	0.01
Motor Neuron Disease	C0085084	NRG1	3084	Q02297	neuregulin 1	Signaling	0.01
Motor Neuron Disease	C0085084	HK2	3099	P52789	hexokinase 2	Kinase	0.01
Motor Neuron Disease	C0085084	HLA-A	3105	P04439	major histocompatibility complex, class I, A		0.01
Motor Neuron Disease	C0085084	HNRNPA2B1	3181	P22626	heterogeneous nuclear ribonucleoprotein A2/B1		0.01
Motor Neuron Disease	C0085084	HP	3240	P00738	haptoglobin	Enzyme	0.01
Motor Neuron Disease	C0085084	HRES1	3272	P13985	HTLV-1 related endogenous sequence		0.01
Motor Neuron Disease	C0085084	HSPB2	3316	Q16082	heat shock protein family B (small) member 2		0.01
Motor Neuron Disease	C0085084	APRT	353	P07741	adenine phosphoribosyltransferase		0.01
Motor Neuron Disease	C0085084	PIN1	5300	Q13526	peptidylprolyl cis/trans isomerase, NIMA-interacting 1		0.01

## Sheet: Parkinson - Parkinson
Parkinson
Disease	Disease_id	Gene	Gene_id	UniProt	Gene_Full_Name	Protein_Class	Score_gda
Parkinson Disease	C0030567	SNCA	6622	P37840	synuclein alpha	Transporter	0.7
Parkinson Disease	C0030567	PARK7	11315	Q99497	Parkinsonism associated deglycase	Enzyme	0.6
Parkinson Disease	C0030567	DDC	1644	P20711	dopa decarboxylase		0.6
Parkinson Disease	C0030567	DRD2	1813	P14416	dopamine receptor D2	G-protein coupled receptor	0.6
Parkinson Disease	C0030567	ATP13A2	23400	Q9NQ11	ATPase cation transporting 13A2		0.6
Parkinson Disease	C0030567	MAOB	4129	P27338	monoamine oxidase B		0.6
[truncated: 2,072 more rows]
